# Supplementary material for: Neddylation Promotes Ubiquitylation and Release of Ku from DNA-Damage Sites
Source: Cell Rep. 2015 Apr 23;11(5):704–14. doi: 10.1016/j.celrep.2015.03.058 (PMC4431666; doi:10.1016/j.celrep.2015.03.058)
Supplement: Table S1. Ku70 Interactors Identified by LC-MS/MS [file mmc2.xlsx]

## Sheet: All proteins
Table S1: Proteins identified as Ku interactors by SILAC LC-MS/MS ordered by ratio M/L
Label	Cell line	Treatment		Ku70 = XRCC6; Ku80 = XRCC5
Light (L)	RPE-GFP	Phleomycin, MLN4924		Proteins with increased (SILAC ratio M/L ≥ 2) enrichment in RPE-GFP-KU70 cells
Medium (M)	RPE-GFP-KU70	Phleomycin
Heavy (H)	RPE-GFP-Ku70	Phleomycin, MLN4924
Protein IDs	Protein names	Gene names	Number of proteins	Peptides	Unique peptides	Sequence coverage [%]	PEP	Ratio M/L	Ratio H/L	Ratio H/M
Q14191	Werner syndrome ATP-dependent helicase	WRN	1	23	23	17.2	2.1724e-206	29.856	39.181	1.3317
P49917	DNA ligase 4	LIG4	1	13	13	15.1	4.8402e-161	19.39	32.911	2.032
P12956;B1AHC9;B1AHC8;F5H1I8	X-ray repair cross-complementing protein 6	XRCC6	4	63	63	69.8	0	17.737	19.869	1.0556
P13010;C9JZ81;H7C0H9	X-ray repair cross-complementing protein 5	XRCC5	3	64	64	82.1	0	13.813	7.9172	1.0759
P11387;E5RIC7;Q969P6-2;Q969P6;E5RJ95;E5RFS0	DNA topoisomerase 1	TOP1	6	18	18	24.4	2.1385e-113	9.6858	12.924	1.3
K7EMV3;B4DEB1;K7EK07;Q71DI3;Q16695;P84243;P68431;K7ES00;K7EP01;Q6NXT2	Histone H3;Histone H3.2;Histone H3.1t;Histone H3.3;Histone H3.1;Histone H3.3C	H3F3A;HIST2H3A;HIST3H3;HIST1H3A;H3F3C	10	3	3	29.3	7.2253e-14	9.5478	12.055	1.304
Q08945;E9PMD4;E9PPZ7	FACT complex subunit SSRP1	SSRP1	3	19	19	29.6	1.364e-205	9.2346	13.631	1.4639
Q16778;P33778;P23527;P06899;Q8N257;Q6DRA6;Q6DN03	Histone H2B type 2-E;Histone H2B type 1-B;Histone H2B type 1-O;Histone H2B type 1-J;Histone H2B type 3-B	HIST2H2BE;HIST1H2BB;HIST1H2BO;HIST1H2BJ;HIST3H2BB	7	6	2	41.3	6.2109e-61	9.1808	12.183	1.3775
P46013-2;P46013	Antigen KI-67	MKI67	2	11	11	6.8	3.952e-27	8.9631	14.244	1.6349
P17480-2;E9PKP7;P17480;E9PLT2;E9PMM2;H0YDH7	Nucleolar transcription factor 1	UBTF	6	14	14	21.9	1.2005e-95	8.7208	14.585	1.5844
P51665;B4DXI8;H3BNT7;H3BTM8	26S proteasome non-ATPase regulatory subunit 7	PSMD7	4	5	5	23.1	1.0434e-82	8.4334	1.0867	0.14677
O75367-2;O75367-3;O75367;B4DJC3;D6RCF2;Q5SQT3	Core histone macro-H2A.1;Histone H2A	H2AFY	6	11	9	41.5	0	8.3075	11.55	1.3527
Q8WWQ0	PH-interacting protein	PHIP	1	15	15	10.8	1.19e-71	8.2163	12.022	1.3785
Q9UIG0-2;Q9UIG0	Tyrosine-protein kinase BAZ1B	BAZ1B	2	17	17	13.6	8.8474e-79	8.0804	13.393	1.6043
Q02880-2;Q02880;E9PCY5;B4DLV2;J3KTB7;H7BZ82	DNA topoisomerase 2-beta;DNA topoisomerase 2	TOP2B	6	31	23	20.3	1.7905e-198	7.2725	11.407	1.6272
F6TQG2;P28370-2;P28370	Probable global transcription activator SNF2L1	SMARCA1	3	21	10	19.4	6.9613e-164	6.8125	10.161	1.6296
O60264	SWI/SNF-related matrix-associated actin-dependent regulator of chromatin subfamily A member 5	SMARCA5	1	30	19	29.5	0	6.7379	10.868	1.5592
Q14980;Q14980-2;Q14980-4;Q14980-3;H0YFY6;Q9BTE9;F5H4J1;F5H6Y5;K4DIE0;F5GZW1;F5H2F3;F5H3L6;F5H0Z7;F5H763;F5H1L0;F5H7R5;F5H4Y4;F5GWA2;F5GWK2;F5H073;F5H068;F8W6T3	Nuclear mitotic apparatus protein 1	NUMA1	22	49	49	28.8	0	6.6121	9.0934	1.3581
P18827;E9PHH3;H7C1K4	Syndecan-1	SDC1	3	4	4	15.5	1.041e-87	6.4811	9.32	1.3889
Q99878;Q96KK5;Q9BTM1;Q16777;Q6FI13;P20671;P0C0S8;H0YFX9;Q9BTM1-2;Q71UI9-5	Histone H2A type 1-J;Histone H2A type 1-H;Histone H2A.J;Histone H2A type 2-C;Histone H2A type 2-A;Histone H2A type 1-D;Histone H2A type 1;Histone H2A	HIST1H2AJ;HIST1H2AH;H2AFJ;HIST2H2AC;HIST2H2AA3;HIST1H2AD;HIST1H2AG	10	5	2	35.9	1.6504e-138	6.4376	9.8053	1.3165
P11388;P11388-2;P11388-3;P11388-4	DNA topoisomerase 2-alpha	TOP2A	4	30	22	21.5	1.909e-195	6.284	10.844	2.1743
P35052;H7C410;H7C024;H7BZE9;C9J4Y6;H7BZL4	Glypican-1;Secreted glypican-1	GPC1	6	6	6	13.4	1.5504e-65	6.2445	7.6631	1.5939
Q00059;Q00059-2;H7BYN3	Transcription factor A, mitochondrial	TFAM	3	5	5	23.2	3.0895e-101	5.7133	11.633	1.8903
P08670;B0YJC4;B0YJC5;Q5JVS8;H7C5W5;P17661;P41219;P41219-2;P14136-3;P14136;P14136-2;K7EKH6;F8W835;Q16352;P07197-2;P07196;E7EMV2;E7ESP9;P07197;P12036-2;P12036	Vimentin	VIM	21	41	39	71	0	5.67	1.3457	0.23501
Q9Y5B9;G3V5A4;G3V401;G3V2X0	FACT complex subunit SPT16	SUPT16H	4	29	29	29.7	0	5.6059	8.444	1.5741
Q9H307;Q9H307-2;G3V5F0;G3V579	Pinin	PNN	4	8	8	14.4	3.4026e-48	5.1419	8.7495	1.642
H0YMZ1;H0YN18;H0YL69;P25789;H0YKT8;H0YMI6;P25789-2;H0YMA1;H0YKS0;H0YLS6;H0YLC2	Proteasome subunit alpha type;Proteasome subunit alpha type-4;Proteasome subunit beta type	PSMA4	11	3	3	14	2.675e-12	4.7503	0.81351	0.19491
P16401	Histone H1.5	HIST1H1B	1	6	5	19	7.8842e-19	4.7028	7.2852	1.5771
P46063;F8WA66;F8WD97;F5H2L2;F5H4P4;F5H3W0	ATP-dependent DNA helicase Q1	RECQL	6	15	15	27.7	3.5552e-127	4.6314	8.187	1.7808
B4DR63;P62191;G3V4X1	26S protease regulatory subunit 4	PSMC1	3	6	6	23.7	1.0489e-81	4.567	0.74311	0.17183
P27694;I3L4R8;I3L524;I3L2M5	Replication protein A 70 kDa DNA-binding subunit	RPA1	4	6	6	11.4	1.7652e-24	4.4319	6.7256	1.636
O14647-2;O14647;G3V418;H3BU65;H0YJG4;H3BTW3;Q9HCK8-2;Q9HCK8;Q8TD26;Q3L8U1-2;Q3L8U1-3;Q3L8U1;Q9P2D1	Chromodomain-helicase-DNA-binding protein 2	CHD2	13	10	6	5.9	4.8812e-27	4.323	4.7773	1.3466
P09874;Q5VX84;Q5VX85	Poly [ADP-ribose] polymerase 1	PARP1	3	33	33	36.6	8.8327e-278	4.0731	5.7759	1.438
Q5QPL9;Q9UKM9-2;Q9UKM9;Q5QPM1;Q5QPM2;Q5QPM0	RNA-binding protein Raly	RALY	6	4	4	22.4	4.0464e-23	4.0244	5.6879	1.4966
P62805	Histone H4	HIST1H4A	1	10	10	60.2	1.5786e-59	3.9329	4.9626	1.4513
Q99460-2;Q99460;H7BZR6;H7C378;C9J9M4	26S proteasome non-ATPase regulatory subunit 1	PSMD1	5	14	14	20.5	2.906e-121	3.8639	0.57732	0.15429
J3QQW9;Q15022	Polycomb protein SUZ12	SUZ12	2	2	2	3.1	1.3161e-05	3.7929	4.8233	1.3713
P15927;P15927-2;P15927-3;Q5TEJ7;Q5TEJ0	Replication protein A 32 kDa subunit	RPA2	5	4	4	21.5	8.8275e-19	3.7274	5.7726	1.5312
P40937-2;P40937;F8W9B4;C9JH72;F5H304;E9PEP3;F5H5S0;F5H0U6	Replication factor C subunit 5	RFC5	8	4	4	17.6	8.3207e-19	3.5964	5.7309	1.5732
Q5JWQ6;E9PEP6;O14786;O14786-3;E7EX60;O14786-2;Q5T7F0;Q5JWQ4	Neuropilin-1	NRP1	8	3	3	6.8	1.199e-30	3.4965	5.4572	1.4722
P78527;E7EUY0;P78527-2;F5GX40;H0YG84	DNA-dependent protein kinase catalytic subunit	PRKDC	5	116	116	29.4	0	3.3372	4.4415	1.357
P38919	Eukaryotic initiation factor 4A-III	EIF4A3	1	11	10	28.5	5.7538e-44	3.2393	4.599	1.4796
H3BR27;P38159-3;H0Y6E7;H3BT71;P38159;P38159-2;H3BNC1;Q96E39;O75526;Q8N7X1	RNA-binding motif protein, X chromosome;RNA-binding motif protein, X chromosome, N-terminally processed;RNA binding motif protein, X-linked-like-1;RNA binding motif protein, X-linked-like-1, N-terminally processed;RNA-binding motif protein, X-linked-like-2	RBMX;RBMXL1;RBMXL2	10	4	4	55.1	9.2244e-26	3.0606	4.8301	1.692
G3V4W0;B4DY08;G3V4C1;P07910-2;G3V576;P07910-4;G3V2Q1;P07910;G3V5X6;G3V3K6;G3V251;G3V555;G3V575;B4DSU6;P07910-3;O60812;G3V4M8;G3V2D6;G3V2H6;G3V5V7	Heterogeneous nuclear ribonucleoproteins C1/C2;Heterogeneous nuclear ribonucleoprotein C-like 1	HNRNPC;HNRNPCL1	20	11	11	37.8	1.312e-68	2.9907	4.6075	1.4075
H0YKL0;Q9NP66	High mobility group protein 20A	HMG20A	2	2	2	11.9	1.8147e-08	2.9208	3.9025	1.3986
Q9NR30-2;Q9NR30;Q9BQ39	Nucleolar RNA helicase 2	DDX21	3	8	8	14.3	4.7808e-34	2.9073	4.5999	1.4953
O00487	26S proteasome non-ATPase regulatory subunit 14	PSMD14	1	4	4	16.1	1.1621e-18	2.8942	0.57327	0.18138
P55072;C9JUP7;C9IZA5	Transitional endoplasmic reticulum ATPase	VCP	3	27	27	43.2	0	2.8546	0.4406	0.15639
Q12888;F8VY86;Q12888-2;A6NNK5;H7BZY0;C9JXV0;M0R142;H7C3N7	Tumor suppressor p53-binding protein 1	TP53BP1	8	19	19	14.4	1.3828e-107	2.763	3.485	1.3326
O00232;O00232-2;J3KTJ5;J3KSK1	26S proteasome non-ATPase regulatory subunit 12	PSMD12	4	8	8	21.1	9.4043e-83	2.7504	0.46576	0.16839
P60900;G3V5Z7;G3V3U4;G3V3I1;G3V295;B4DXJ9;G3V4S5;G3V2S7;H0YJC4;B4DQR4	Proteasome subunit alpha type-6;Proteasome subunit alpha type	PSMA6	10	5	5	25.2	1.2132e-37	2.7181	0.52242	0.18517
P43246;P43246-2;E9PHA6;C9J809	DNA mismatch repair protein Msh2	MSH2	4	12	12	13.3	1.9599e-45	2.714	3.8599	1.3655
P25788-2;P25788;G3V4X5;G3V3W4;G3V5N4	Proteasome subunit alpha type-3	PSMA3	5	5	5	18.1	1.2794e-14	2.5544	0.42188	0.17968
P49916;P49916-2;K7EQB6;K7ERZ5;K7EJR4;K7ENR9	DNA ligase 3	LIG3	6	13	13	13.8	3.0284e-79	2.5451	3.6093	1.3994
O43707;O43707-2;O43707-3;F5GXS2;H7C144;K7EJH8;K7EP19;Q9H254-2;C9JRP8;M0QZQ3;Q9H254-4;Q9H254	Alpha-actinin-4	ACTN4	12	18	14	28.6	1.2752e-169	2.4212	1.1275	0.49202
O14818;O14818-2;H0Y586;Q8TAA3-2;Q8TAA3-5;Q8TAA3;O14818-4;F5GY34	Proteasome subunit alpha type-7;Proteasome subunit alpha type-7-like	PSMA7;PSMA8	8	8	8	37.9	2.3948e-108	2.4193	0.50579	0.22296
P35249;C9JZI1;C9JTT7;C9J8M3;H7C1P0;C9JXZ7;C9JGY5;F8WE44	Replication factor C subunit 4	RFC4	8	5	5	19.6	3.9088e-54	2.4089	2.036	0.97152
Q5SSJ5;B0QZK4;Q5SWC8;Q5SSJ5-2;Q5SSJ5-3;B0QZK9;B0QZK8;Q5SSJ5-5	Heterochromatin protein 1-binding protein 3	HP1BP3	8	4	4	9	6.9124e-12	2.308	2.3603	1.2485
Q13619;Q13619-2	Cullin-4A	CUL4A	2	10	4	13	2.3285e-36	2.2324	2.5906	1.2659
M0R0P1;M0R299;M0QXL5;M0R2Q4;P22087;M0R2U2;M0R1H0;M0R2B0	rRNA 2-O-methyltransferase fibrillarin	FBL	8	4	3	18.9	6.6257e-12	2.1949	2.2917	1.1121
P35998;B7Z5E2;C9JLS9	26S protease regulatory subunit 7	PSMC2	3	12	12	34.2	7.1194e-83	2.1798	0.35812	0.18164
O00231;O00231-2;J3QRY4;J3KSW3	26S proteasome non-ATPase regulatory subunit 11	PSMD11	4	9	9	25.4	7.0911e-91	2.1426	0.34064	0.15767
O95343;O95475	Homeobox protein SIX3;Homeobox protein SIX6	SIX3;SIX6	2	2	2	7.2	4.2838e-08	2.0929	3.1308	1.1243
E9PJA7;E9PK09;Q9NYF8-4;E9PQN2;E9PKI6;Q9NYF8-3;E9PK91;Q9NYF8-2;Q9NYF8	Bcl-2-associated transcription factor 1	BCLAF1	9	3	3	6.2	1.6959e-08	2.0827	3.2129	1.5397
O43390;B4DT28;S4R3J4;O43390-3;O43390-2;E7ETM7	Heterogeneous nuclear ribonucleoprotein R	HNRNPR;HNRPR	6	8	6	15.6	1.6316e-53	2.028	3.2269	1.487
Q9Y2W1	Thyroid hormone receptor-associated protein 3	THRAP3	1	7	7	9.2	7.9091e-33	1.977	2.595	1.3698
Q9BUH6	PAXX (C9orf142)	PAXX; C9orf142	1	3	3	22.1	9.9281e-49	1.9556	4.1998	2.0538
P11216;H0Y4Z6	Glycogen phosphorylase, brain form	PYGB	2	14	11	18.5	3.7989e-89	1.9369	1.7992	0.91365
P43686;P43686-2	26S protease regulatory subunit 6B	PSMC4	2	7	7	24.6	2.485e-29	1.9367	0.45109	0.23175
Q09028-3;Q09028;Q09028-4;Q09028-2;Q16576-2;H0YF10;Q5JP02;H0YCT5;H0YDK2;Q5JP01;H0YEU5;B4DRT0;E9PNS2;C9JPP3;E9PIC4;E9PNS6	Histone-binding protein RBBP4	RBBP4	16	7	2	17.6	2.3761e-68	1.9217	3.1165	1.7085
Q13200;E7EW34;E9PCS3;H7C1H2;H7C2Q3;C9JPC0	26S proteasome non-ATPase regulatory subunit 2	PSMD2	6	12	12	16.4	1.486e-83	1.8967	0.37216	0.21021
Q8N474;Q6ZSL4	Secreted frizzled-related protein 1	SFRP1	2	3	3	12.1	2.0665e-15	1.886	1.7222	0.87803
Q9NVI7-3;H0Y2W2;Q9NVI7-2;Q5T9A4-3;Q9NVI7;Q5T9A4;Q5T9A4-2;A6NFL3;Q5T2N8	ATPase family AAA domain-containing protein 3A;ATPase family AAA domain-containing protein 3B	ATAD3A;ATAD3B	9	3	3	5.9	4.901e-10	1.8639	1.646	0.90487
O75477;B0QZ43;E5RHW4;O94905	Erlin-1;Erlin-2	ERLIN1;ERLIN2	4	2	2	7.5	3.0947e-16	1.8559	1.3492	0.76569
Q13620-3;Q13620-1;K4DI93;Q13620;A6NE76	Cullin-4B	CUL4B	5	9	3	12.4	1.583e-26	1.8295	1.6914	0.8101
O43242;B4DT72;H0YGV8	26S proteasome non-ATPase regulatory subunit 3	PSMD3	3	13	13	29.4	1.7436e-73	1.8201	0.33074	0.17426
I3L1P8;Q02978;Q02978-2	Mitochondrial 2-oxoglutarate/malate carrier protein	SLC25A11	3	7	7	26.4	4.9427e-27	1.7951	1.8307	1.0752
P28066;P28066-2	Proteasome subunit alpha type-5	PSMA5	2	5	5	25.3	1.6187e-89	1.7831	0.29541	0.17025
P62195;P62195-2;J3QQM1;J3KRP2;J3QSA9;J3QSE0;J3QLH6;J3QRW1;J3KTQ9;J3QRR3;Q8NB90-3;Q8NB90-2;Q8NB90	26S protease regulatory subunit 8	PSMC5	13	8	8	24.9	5.9896e-92	1.7823	0.34212	0.1833
E7EPB3;P50914	60S ribosomal protein L14	RPL14	2	4	4	36.3	9.7624e-17	1.7593	2.0228	1.136
Q9UNM6;Q9UNM6-2;J3KNQ3;E9PL38;H0YD73;E9PQG3;E9PPD2	26S proteasome non-ATPase regulatory subunit 13	PSMD13	7	8	8	24.7	1.8585e-38	1.735	0.28911	0.16749
J3QR09;J3KTE4;P84098;J3QL15	60S ribosomal protein L19	RPL19	4	2	2	13.5	1.105e-21	1.7149	2.2287	1.2041
P52272-2;P52272;M0R2I7;M0QY96;M0R019;M0QZM1;M0QYQ7;M0R2T0;M0R0Y6;M0R0N3	Heterogeneous nuclear ribonucleoprotein M	HNRNPM	10	11	11	21.7	6.734e-132	1.6383	2.0463	1.2499
P62701;Q8TD47;A6NH36;C9JEH7;P22090	40S ribosomal protein S4, X isoform	RPS4X	5	11	11	41.8	9.4607e-51	1.6246	2.1934	1.2161
P35250;P35250-2;H7C5S7;H7C5P1;H7C5Q7;F8WC37;H7C5A0;H7C5G4;H7C5P4	Replication factor C subunit 2	RFC2	9	7	7	24	1.2981e-28	1.6122	2.6867	1.6696
Q96PK6	RNA-binding protein 14	RBM14	1	5	5	10.5	8.2014e-34	1.5869	1.9595	1.4845
P40429;M0QYS1;M0QZU1;Q6NVV1	60S ribosomal protein L13a	RPL13A	4	3	3	14.8	6.6284e-12	1.5861	2.2494	1.3673
E9PM69;R4GNH3;P17980;E9PMD8;E9PKD5;E9PN50;E9PLG2	26S protease regulatory subunit 6A	PSMC3	7	9	9	31.7	1.2415e-43	1.5769	0.32654	0.22465
P53007;B4DP62	Tricarboxylate transport protein, mitochondrial	SLC25A1	2	3	3	10.3	2.1512e-13	1.5589	1.7054	1.0869
Q5JR95;P62241	40S ribosomal protein S8	RPS8	2	7	7	32.4	1.7998e-136	1.5408	1.9192	1.1656
Q8NC69;F5H7I0	BTB/POZ domain-containing protein KCTD6	KCTD6	2	3	3	15.2	1.0861e-20	1.5213	1.8998	1.4721
P05388;Q3B7A4;F8VWS0;F8VU65;F8VPE8;G3V210;F8VW21;F8VQY6;F8VRK7;Q8NHW5;F8VWV4;F8VZS0;F8VS58;F8W1K8	60S acidic ribosomal protein P0;60S acidic ribosomal protein P0-like	RPLP0;RPLP0P6	14	13	13	49.5	2.3321e-213	1.5071	1.8869	1.2643
Q15717;B4DVB8;M0QZR9	ELAV-like protein 1	ELAVL1	3	5	5	19	4.4276e-35	1.48	2.1797	1.374
P24928;Q6NX41	DNA-directed RNA polymerase II subunit RPB1;DNA-directed RNA polymerase	POLR2A	2	5	5	3.1	2.9349e-49	1.4792	2.51	1.6077
Q13490-2;E9PMH5;Q13490;H0YDY3;Q13489;E9PQZ9;E9PIW1;E9PI77;E9PNM6	Baculoviral IAP repeat-containing protein 2;Baculoviral IAP repeat-containing protein 3	BIRC2;BIRC3	9	6	6	12.3	2.8184e-17	1.4603	1.4608	0.93887
P61247;D6RG13;D6RAT0;D6RB09;H0Y9Y4;D6R9B6;F5H4F9;H0Y8L7;E9PFI5;D6RAS7;D6RI02;D6RED7;D6RGE0	40S ribosomal protein S3a	RPS3A	13	8	8	31.1	8.7961e-114	1.4529	1.7042	1.1527
P46778;G3V1B3;M0R181;M0R3I5	60S ribosomal protein L21	RPL21	4	4	4	32.5	4.404e-102	1.451	1.7706	1.1827
P12235	ADP/ATP translocase 1	SLC25A4	1	10	3	29.9	5.8476e-46	1.4425	1.5624	1.0085
Q9BWM7	Sideroflexin-3	SFXN3	1	8	3	30.5	2.3058e-42	1.4289	1.5204	1.0859
O14920;O14920-4;O14920-2;B3KRB7;G3V105;E5RGW5;O14920-3;E5RJH2;E5RGA0;E5RIW0;E5RFT3;E5RFG5;J3KNS5	Inhibitor of nuclear factor kappa-B kinase subunit beta	IKBKB	13	6	6	8.9	1.3875e-31	1.4194	1.2323	1.0366
P62333;H0YJC0;H0YJS8;H0YJE9;H0YJT1	26S protease regulatory subunit 10B	PSMC6	5	8	8	26.7	1.8477e-87	1.3994	0.28447	0.21524
Q14690	Protein RRP5 homolog	PDCD11	1	4	4	2.3	1.6787e-09	1.399	1.4933	1.1395
Q9UEW8	STE20/SPS1-related proline-alanine-rich protein kinase	STK39	1	5	5	9.9	4.499e-34	1.3913	1.827	1.202
P29372-5;P29372-4;P29372-2;P29372;A2IDA3	DNA-3-methyladenine glycosylase	MPG	5	5	5	21.7	1.1132e-30	1.37	1.4639	1.1014
Q00839-2;Q00839;Q5RI18	Heterogeneous nuclear ribonucleoprotein U	HNRNPU	3	11	11	17.7	1.4891e-221	1.3682	2.8025	1.7863
Q09161	Nuclear cap-binding protein subunit 1	NCBP1	1	3	3	4.4	1.6297e-10	1.3594	2.0528	1.6178
P54727;Q5W0S5;Q5W0S4;P54727-2	UV excision repair protein RAD23 homolog B	RAD23B	4	4	4	11.2	5.6293e-15	1.3475	1.546	1.1853
Q86U42-2;Q86U42;H0YJH9;B4DEH8;G3V4T2;Q92843-2	Polyadenylate-binding protein 2	PABPN1	6	2	2	9.1	2.6949e-29	1.3381	2.042	1.4308
H0YEN5;P15880;E9PPT0;E9PMM9;I3L404;E9PM36;E9PQD7;H3BNG3;H0YE27	40S ribosomal protein S2	RPS2	9	7	7	34.9	9.2617e-64	1.3255	1.4025	1.1539
P62906	60S ribosomal protein L10a	RPL10A	1	8	8	27.6	2.4017e-100	1.304	1.7955	1.327
F8W7C6;P27635;H7C123;H7C2C5;Q96L21	60S ribosomal protein L10	RPL10	5	3	3	15.3	1.6885e-36	1.3023	1.7541	1.2178
E9PKU4;P62917;E9PP36;E9PKZ0;G3V1A1	60S ribosomal protein L8	RPL8	5	6	6	17.4	2.3391e-10	1.3015	1.5199	1.2229
Q14669-4;Q14669;Q14669-2;Q14669-3;H7C2Y1	Probable E3 ubiquitin-protein ligase TRIP12	TRIP12	5	14	14	10.5	1.3277e-43	1.2904	1.8009	1.4164
O75828	Carbonyl reductase [NADPH] 3	CBR3	1	5	3	24.2	2.284e-83	1.2885	1.4334	1.1703
P19338;H7BY16	Nucleolin	NCL	2	14	14	23.7	0	1.2648	1.7818	1.4331
Q9UKK3	Poly [ADP-ribose] polymerase 4	PARP4	1	7	7	4.9	9.5271e-21	1.2641	0.97455	0.95599
Q5T8U3;P62424;Q5T8U2	60S ribosomal protein L7a	RPL7A	3	8	8	30.9	2.5162e-114	1.2633	1.6483	1.2712
P45880-2;P45880;P45880-1;B4DKM5;Q5JSD2;Q5JSD1;A2A3S1	Voltage-dependent anion-selective channel protein 2	VDAC2	7	5	5	22.3	9.7573e-32	1.257	1.3172	1.1292
J3QLE5;P14678-2;P63162;P14678;B3KVR1;P14678-3;J3KRY3;S4R3P3	Small nuclear ribonucleoprotein-associated protein N;Small nuclear ribonucleoprotein-associated proteins B and B;Small nuclear ribonucleoprotein-associated protein	SNRPN;SNRPB	8	2	2	8.9	3.7705e-05	1.2458	1.8185	1.3075
B3KR64;O75746;F5GX33	Calcium-binding mitochondrial carrier protein Aralar1	SLC25A12	3	6	4	9.6	5.3601e-14	1.236	1.6654	1.2473
Q12906-5;Q12906-4;Q12906-2;Q12906-6;Q12906-3;Q12906;Q12906-7;K7EKJ9;K7EQR9;K7ERM6;K7ENK6;K7EM82;K7EJ09;K7ER69;K7EQ75;K7EPG3;K7EKY0;Q96SI9-2;Q96SI9	Interleukin enhancer-binding factor 3	ILF3	19	11	11	21	8.6802e-63	1.215	1.7917	1.5629
P39023;G5E9G0;B5MCW2;H7C422;H7C3M2;F8WCR1	60S ribosomal protein L3	RPL3	6	12	12	34	2.9513e-82	1.2055	1.5357	1.262
C9J8B8;Q969S8-2;Q969S8;Q969S8-4;Q969S8-5;Q08AP5	Histone deacetylase 10	HDAC10	6	8	8	16.6	1.6032e-289	1.198	1.0945	0.95494
Q9NZT2-2;Q9NZT2;Q4VXW4	Opioid growth factor receptor	OGFR	3	3	3	6.4	8.4366e-35	1.1909	1.1146	1.1295
Q86V81;E9PB61	THO complex subunit 4	ALYREF	2	3	3	16.3	9.9169e-41	1.1853	1.759	1.324
E9PGM4;Q04446	1,4-alpha-glucan-branching enzyme	GBE1	2	4	4	7.3	3.2749e-19	1.1852	1.1847	0.96206
P50402;Q5HY57	Emerin	EMD	2	3	3	15.7	2.0971e-17	1.1777	1.1944	0.97318
Q9Y265;Q9Y265-2;E7ETR0;H7C4G5;J3QLR1;H7C4I3	RuvB-like 1	RUVBL1	6	10	10	29.6	2.1481e-95	1.174	1.9841	1.6284
P11166;C9JIM8	Solute carrier family 2, facilitated glucose transporter member 1	SLC2A1	2	3	3	7.1	3.8147e-15	1.1653	1.4378	1.1159
Q9UBN7;B4DZH6;Q9UBN7-2;A6NDI8;E7EPS2;C9J172;E9PEH1;E7EP63;E7ER52;E7EUZ1;C9JEF4;H7C0Z9	Histone deacetylase 6	HDAC6	12	9	9	9.1	1.287e-78	1.1615	1.1041	0.98959
P62753;A2A3R5;A2A3R7	40S ribosomal protein S6	RPS6	3	5	5	17.7	3.2456e-61	1.1545	1.5176	1.2137
J3QQT2;J3KRX5;P18621;P18621-3;J3QS96;P18621-2;J3QLC8;J3KRB3;J3KSJ0	60S ribosomal protein L17	RPL17	9	6	6	35.1	3.4925e-135	1.1535	1.5513	1.369
O76094;O76094-2;D6RDY6;R4GNC1	Signal recognition particle 72 kDa protein	SRP72	4	5	5	8.9	4.3807e-29	1.1528	1.3393	1.2113
Q13439-3;Q13439-4;Q13439;Q13439-5;H0Y6I0;C9JHJ5;E7EVX2;Q86W71;C9J0Y3	Golgin subfamily A member 4	GOLGA4	9	59	59	32.7	0	1.1447	0.98458	0.88312
P55060-3;P55060;P55060-4;B4DUC5;P55060-2	Exportin-2	CSE1L	5	19	19	25.2	0	1.1389	0.98487	1.4212
Q9Y2K7;Q9Y2K7-4;Q9Y2K7-5;Q9Y2K7-3;Q9Y2K7-2	Lysine-specific demethylase 2A	KDM2A	5	3	3	3.6	6.8476e-07	1.1276	1.4187	1.1434
Q9BZG1-4;Q9BZG1;A8MYQ9;J3KQW8;C9JBG0;Q9BZG1-2;C9JY26;E7ES60;K7EJW7;K7EIF2;J3QLC6;H7C0Y7	Ras-related protein Rab-34	RAB34	12	4	4	19.4	1.0323e-18	1.1085	1.0883	1.0769
P46777;Q5T7N0	60S ribosomal protein L5	RPL5	2	6	6	20.9	2.3543e-24	1.1012	1.6629	1.4419
P40938;P40938-2	Replication factor C subunit 3	RFC3	2	4	4	12.1	1.5243e-13	1.0943	2.0594	1.7702
P09661;H0YMA0;H0YKK0;H0YLR3	U2 small nuclear ribonucleoprotein A	SNRPA1	4	14	14	52.2	0	1.0927	1.4612	1.3398
J3QKS7;Q969G3-6;Q969G3-5;Q969G3-3;Q969G3-2;Q969G3-4;B4DGM3;Q969G3;H7C048;K7EMQ8;J3KT85;J3QR61	SWI/SNF-related matrix-associated actin-dependent regulator of chromatin subfamily E member 1	SMARCE1	12	3	3	13.9	4.8815e-16	1.0908	1.4008	1.2194
E9PLL0;Q96EY5-3;Q96EY5;E9PQA6;M0QZK6;E9PLZ8;Q96EY5-2	Multivesicular body subunit 12A	FAM125A	7	2	2	24.8	3.8097e-27	1.0854	1.4189	1.2888
O94952-1;O94952;H0YHF6;H0YIE9	F-box only protein 21	FBXO21	4	2	2	5.3	1.3914e-16	1.0809	1.7431	1.9429
O43143;F5H658;Q14562	Putative pre-mRNA-splicing factor ATP-dependent RNA helicase DHX15	DHX15	3	11	10	13.3	1.0132e-47	1.0784	1.4958	1.3103
Q14764;H3BQK6;H3BRL2;H3BUK7;H3BNF6;H3BP76;H3BPZ2;H3BNF2;H3BUP3;H3BQE7;I3L155	Major vault protein	MVP	11	33	33	47.7	0	1.0741	1.0961	1.0031
P18124;A8MUD9;C9JIJ5;C9JZ88	60S ribosomal protein L7	RPL7	4	13	13	41.5	6.8783e-43	1.0713	1.4031	1.2649
E7EMW7;J3KMW7;O95071;E5RFK7	E3 ubiquitin-protein ligase UBR5	UBR5	4	4	4	1.4	1.4638e-09	1.0655	0.42578	0.41998
P05023-3;P05023-4;P05023;P05023-2;M0R116;P13637;P13637-2;P13637-3;B1AKY9;P50993;H0Y7C1;Q13733;Q5TC01;E9PRA5;P54707;P54707-2;Q5TC02;M0QXF2;P20648	Sodium/potassium-transporting ATPase subunit alpha-1;Sodium/potassium-transporting ATPase subunit alpha-3;Sodium/potassium-transporting ATPase subunit alpha-2	ATP1A1;ATP1A3;ATP1A2	19	14	14	16.5	4.1916e-109	1.065	1.1046	1.0078
Q02543;M0R3D6;M0R1A7;M0R117;M0R0P7	60S ribosomal protein L18a	RPL18A	5	5	5	19.9	1.1058e-12	1.0644	1.2016	1.2154
Q63ZY3-3;Q63ZY3;Q63ZY3-2;K7ERU2	KN motif and ankyrin repeat domain-containing protein 2	KANK2	4	2	2	3.7	2.6816e-08	1.0627	1.5097	1.0839
B4E0K5;Q16539-3;Q16539;Q16539-4;Q16539-2	Mitogen-activated protein kinase 14	MAPK14	5	4	4	12.7	3.3639e-10	1.0625	1.4358	1.3659
P23396;P23396-2;E9PPU1;E9PL09;F2Z2S8;H0YCJ7;H0YEU2;H0YF32;E9PQ96;E9PJH4;E9PK82;E9PSF4;E9PQX2;H0YES8	40S ribosomal protein S3	RPS3	14	17	17	67.5	1.2439e-230	1.0512	0.98619	0.96979
Q9HD67;E7EPL7;D6RGD1;E9PEW5;E9PCN3	Unconventional myosin-X	MYO10	5	5	5	2.8	5.878e-20	1.0347	1.4865	1.4719
Q05209;Q05209-2;E9PBR5;H0YC15;H3BM04	Tyrosine-protein phosphatase non-receptor type 12	PTPN12	5	4	4	7.6	5.0325e-20	1.0315	1.3938	1.3174
Q92841-1;Q92841-3;Q92841-2;C9JMU5;Q92841;H3BLZ8	Probable ATP-dependent RNA helicase DDX17	DDX17	6	9	7	15.1	7.3495e-117	1.0293	0.99423	1.116
Q13151	Heterogeneous nuclear ribonucleoprotein A0	HNRNPA0	1	3	3	16.7	1.4258e-22	1.0191	2.6646	2.1689
Q9Y230;B3KQ59;M0R0Y3;M0QXI6;M0R0Z0	RuvB-like 2	RUVBL2	5	10	10	24.4	8.9379e-37	1.0166	1.713	1.5083
Q9BU76-3;Q9BU76-4;Q9BU76;Q9BU76-2	Multiple myeloma tumor-associated protein 2	MMTAG2	4	5	5	34.2	1.3715e-15	1.0154	1.2749	1.2086
P00492	Hypoxanthine-guanine phosphoribosyltransferase	HPRT1	1	7	7	38.1	1.0393e-34	1.0132	1.107	1.0375
Q9UBL6-2;Q9UBL6;H0YEH8;E9PJ31;H3BP03	Copine-7	CPNE7	5	13	12	27.8	3.981e-264	1.0104	0.94224	0.91583
Q6XZF7;Q5SVK8;Q6XZF7-2	Dynamin-binding protein	DNMBP;RP11-114F7.3	3	3	3	1.8	7.3003e-09	1.0028	0.97762	1.2028
P46940;H0YLE8;H0YKA5	Ras GTPase-activating-like protein IQGAP1	IQGAP1	3	19	19	15.1	1.3772e-145	0.99505	0.86653	0.80706
H0YM70;Q9UL46;H0YKU2	Proteasome activator complex subunit 2	PSME2	3	5	5	30.7	5.6419e-49	0.98925	1.0791	1.1918
Q96C86	m7GpppX diphosphatase	DCPS	1	3	3	7.4	0.00016916	0.98313	1.026	1.036
P55265-5;P55265;P55265-4;E7ENU4;P55265-3;H0YCK3;P55265-2	Double-stranded RNA-specific adenosine deaminase	ADAR	7	8	8	11.5	3.6074e-53	0.98169	1.3823	1.2819
P67809;H0Y449;C9J5V9	Nuclease-sensitive element-binding protein 1	YBX1	3	6	3	27.5	1.4237e-60	0.98041	1.2476	1.2226
Q9GZT4;Q3ZK31;I3L4W4;I3L3N0;I3L4B4	Serine racemase	SRR	5	5	5	22.4	2.2887e-59	0.97464	0.9453	1.0313
Q9NPH0;Q9NPH0-2	Lysophosphatidic acid phosphatase type 6	ACP6	2	2	2	6.1	6.9091e-06	0.97392	1.2431	1.1721
P43378;H3BQT6	Tyrosine-protein phosphatase non-receptor type 9	PTPN9	2	3	3	5.2	6.7242e-17	0.97035	1.1287	1.2248
Q7L2E3-3;H7BXY3;Q7L2E3;Q7L2E3-2	Putative ATP-dependent RNA helicase DHX30	DHX30	4	4	4	3.5	8.0708e-20	0.96905	1.0634	1.1811
A6PVX3;P55036-2;P55036;Q5VWC4	26S proteasome non-ATPase regulatory subunit 4	PSMD4	4	3	1	22.7	3.2367e-25	0.96713	0.14312	0.1654
Q9P2E9-2;Q9P2E9;Q9P2E9-3;F8W7S5;A2A2S5;Q8N4C6-6;F8W6D3;Q8N4C6-11;H0YDJ4;H9KV85;E9PN67;Q8N4C6-4;C9J066;Q8N4C6-9;Q8N4C6-2;Q8N4C6;Q8N4C6-5;Q8N4C6-10;Q8N4C6-7	Ribosome-binding protein 1	RRBP1	19	21	21	19.8	0	0.96522	0.94082	0.95922
Q9H0D6;Q9H0D6-2;B4DZC3	5-3 exoribonuclease 2	XRN2	3	4	4	6.4	2.276e-12	0.9634	1.5137	1.6914
P02545;P02545-3;P02545-2;P02545-6;P02545-5;P02545-4;Q5TCI8;H0YAB0	Prelamin-A/C;Lamin-A/C	LMNA	8	27	27	44	0	0.96179	1.0341	1.0726
Q14195-2;Q14195;F5GWI3;H0YBT4;D6RF19;Q14117	Dihydropyrimidinase-related protein 3	DPYSL3	6	16	13	32.7	7.9214e-227	0.95863	1.1745	1.2595
P51114-2;B4DXZ6;P51114;E7EU85;E9PFF5;P51114-3;C9JZE0;C9JY20;C9JAJ4;F8W871;A8MQB8;Q06787-8;Q06787-6;G3V0J0;Q06787-2;Q06787-4;Q06787-5;G8JL90;Q06787-7;Q06787-3;Q06787	Fragile X mental retardation syndrome-related protein 1	FXR1	21	6	5	17.3	5.5923e-60	0.9556	0.86396	0.95067
Q9HCE7-2;Q9HCE7;Q9HAU4;J3QQM4	E3 ubiquitin-protein ligase SMURF1;E3 ubiquitin-protein ligase SMURF2	SMURF1;SMURF2	4	3	3	4.8	2.7812e-11	0.95141	1.1437	1.1583
Q00653-4;Q00653;Q00653-3	Nuclear factor NF-kappa-B p100 subunit;Nuclear factor NF-kappa-B p52 subunit	NFKB2	3	7	7	10.3	2.5032e-29	0.94682	1.2206	1.0988
U3KQJ1;Q9Y2S7	Polymerase delta-interacting protein 2	POLDIP2	2	11	11	35.7	1.6012e-67	0.94578	0.96339	1.0541
H7C5G1;Q2TAA2;B4DMV3;C9JE02;C9JDY4;C9J5J2	Isoamyl acetate-hydrolyzing esterase 1 homolog	IAH1	6	6	6	25.9	5.689e-73	0.94228	1.0831	0.99497
O43837-3;O43837;O43837-2	Isocitrate dehydrogenase [NAD] subunit beta, mitochondrial	IDH3B	3	2	2	9	3.2157e-05	0.9409	1.0511	1.2324
Q9NQZ5;C9JTD3	StAR-related lipid transfer protein 7, mitochondrial	STARD7	2	2	2	7	9.6349e-19	0.94018	0.83776	0.91092
B3KM87;P43243-2;P43243;A8MXP9;H0Y8T4;D6REM6;D6RAM9;D6RAY2;D6RBI2;D6RBK5;D6RE02;D6RIA2;D6R991	Matrin-3	MATR3	13	3	3	9	6.8857e-79	0.93582	1.2238	1.4419
Q9ULA0;E7ETB3;E7EMB6;B9ZVU2;F8WAN0;E7EPX3;C9JBE1;E5RJ35;C9JRG3;C9J1E2	Aspartyl aminopeptidase	DNPEP	10	9	9	18.9	4.7523e-80	0.93366	1.0012	1.0728
Q9NZL9-3;Q9NZL9;E5RJR3;Q9NZL9-4;Q9NZL9-2;E5RFS9;Q9NZL9-5;H7C0X7	Methionine adenosyltransferase 2 subunit beta	MAT2B	8	3	3	14.3	9.7885e-21	0.93315	1.0276	1.2713
C9J338;I3L2I2;E7ENQ1;O95819-4;G3XAA2;H7C360;O95819-2;O95819;O95819-5;Q9UKE5-8;E7EN19;Q8N4C8-5;Q9UKE5-5;E7ESS2;Q8N4C8-2;Q9UKE5-7;Q8N4C8-3;Q9UKE5-3;Q8N4C8-4;F5H5M9;O95819-3;G5E948;Q9UKE5-6;Q9UKE5-2;Q8N4C8;F5H865;Q9UKE5-4;Q9UKE5;E7EX83;C9J840	Mitogen-activated protein kinase kinase kinase kinase 4;Misshapen-like kinase 1;TRAF2 and NCK-interacting protein kinase	TNIK;MINK1;MAP4K4	30	2	2	5.7	1.2452e-08	0.9319	0.9077	0.93966
M0R0F0;P46782;M0QZN2;M0R0R2	40S ribosomal protein S5;40S ribosomal protein S5, N-terminally processed	RPS5	4	5	5	37	5.8173e-123	0.92594	1.2055	1.3389
E9PCY7;P31943;G8JLB6;D6RIU0;D6RBM0;E7EQJ0;D6RAM1;D6R9T0;D6RFM3;D6RIT2;D6RDU3;D6RJ04;D6RIH9;E5RGV0;E7EN40;D6RDL0;D6RF17;E5RGH4;H0YB39;E5RJ94;D6R9D3;H0YAQ2	Heterogeneous nuclear ribonucleoprotein H;Heterogeneous nuclear ribonucleoprotein H, N-terminally processed	HNRNPH1	22	9	5	26.3	1.514e-224	0.92491	1.0276	1.1812
P16615-5;P16615-2;P16615-3;P16615;H7C5W9;O14983-2;O14983;P16615-4;B3KY17;H3BVB2;Q93084-4;Q93084-2;Q93084-3;Q93084-7;Q93084;Q93084-6;Q93084-5	Sarcoplasmic/endoplasmic reticulum calcium ATPase 2;Sarcoplasmic/endoplasmic reticulum calcium ATPase 1	ATP2A2;ATP2A1	17	5	5	5.7	3.3931e-19	0.92397	0.79602	1.0268
B9A062;P13995;B4DY35;Q7Z650;B8ZZU9	Bifunctional methylenetetrahydrofolate dehydrogenase/cyclohydrolase, mitochondrial;NAD-dependent methylenetetrahydrofolate dehydrogenase;Methenyltetrahydrofolate cyclohydrolase	MTHFD2	5	3	3	15.8	2.3274e-10	0.92239	0.96654	1.0583
Q9UJV9;J3KNN5;H0Y8L8	Probable ATP-dependent RNA helicase DDX41	DDX41	3	5	5	10.9	2.7807e-25	0.92098	1.2331	1.309
Q14694;Q14694-3;Q14694-2;H3BQP1;H3BNS8;H3BNA1	Ubiquitin carboxyl-terminal hydrolase 10	USP10	6	5	5	7.5	2.5793e-43	0.91553	0.97803	1.0774
O75533;H7C341	Splicing factor 3B subunit 1	SF3B1	2	9	9	8.1	2.6608e-44	0.91399	1.2534	1.4011
P63151;P63151-2;E5RFR9;E5RIY1;Q9Y2T4-3;Q00005-6;Q9Y2T4-4;Q00005;Q00005-2;Q9Y2T4-2;Q9Y2T4;Q00005-3;Q00005-4;Q00005-5;Q00005-7	Serine/threonine-protein phosphatase 2A 55 kDa regulatory subunit B alpha isoform	PPP2R2A	15	7	5	19	2.4668e-57	0.91118	0.88951	1.0481
B7Z4V9;Q9BT40-2;Q9BT40;F5GXZ0;I3L0Y0;C9JZB0;K7ENF7;K7EPG6;I3L4A5;I3L2L1	Inositol polyphosphate 5-phosphatase K	INPP5K	10	4	4	14	2.3962e-13	0.90991	1.1485	1.3735
O95573;F5GWH2;H7BYZ7;H7C260;O60488-2;O60488	Long-chain-fatty-acid--CoA ligase 3	ACSL3	6	3	3	5	2.4593e-06	0.90932	1.1685	1.0406
Q9BYB4-2;Q9BYB4;C9JPQ6	Guanine nucleotide-binding protein subunit beta-like protein 1	GNB1L	3	2	2	9.9	4.4767e-24	0.90668	1.0793	1.3259
F8W9A9;A8MV29;E7EU78;C9J1R1;Q9Y6K9;Q9Y6K9-2;C9JZ85;Q9Y6K9-3;C9J2V2;C9JH59;C9JN51	NF-kappa-B essential modulator	IKBKG	11	4	4	13.9	2.9396e-76	0.90544	1.0834	1.2271
D6RAN4;P32969;H0Y9V9;E7ESE0;H0Y9R4	60S ribosomal protein L9	RPL9	5	5	5	28	3.3222e-58	0.90503	1.2661	1.461
P25205;B4DWW4;J3KQ69;Q7Z6P5	DNA replication licensing factor MCM3	MCM3	4	16	16	24.9	6.8601e-158	0.89681	1.4358	1.4927
Q9BS26	Endoplasmic reticulum resident protein 44	ERP44	1	8	8	19.7	2.1911e-56	0.8966	0.84617	0.94188
F5H3X6;Q99623-2;F5GY37;Q99623;J3KPX7;F5GWA7;F5H2D2;F5H0C5	Prohibitin-2	PHB2	8	5	5	30	1.632e-16	0.89641	1.2163	1.5707
P29353-3;P29353-2;P29353-7;P29353;P29353-6;H0Y539;P29353-5;Q5T181;Q5T182	SHC-transforming protein 1	SHC1	9	3	3	11	1.9617e-12	0.89392	1.0954	1.3406
P09038-2;P09038-3;P09038-1;P09038	Fibroblast growth factor 2	FGF2	4	2	2	11	7.7178e-05	0.89327	1.1445	1.18
Q5VTE0;P68104;A6PW80;Q5JR01	Putative elongation factor 1-alpha-like 3;Elongation factor 1-alpha 1	EEF1A1P5;EEF1A1	4	19	10	42.9	0	0.89157	1.0425	1.1426
Q5T440;G5EA38	Putative transferase CAF17, mitochondrial	IBA57	2	3	3	10.4	1.5068e-19	0.88997	1.0065	1.229
Q8TAQ2-2;Q8TAQ2-3;Q8TAQ2;F8VXC8;F8VZW6	SWI/SNF complex subunit SMARCC2	SMARCC2	5	3	1	2.8	6.3896e-24	0.88942	1.6214	1.6169
Q9UK41;E9PQR7;E9PM90;Q9UK41-2;E9PR04;E9PI55;E9PLM9	Vacuolar protein sorting-associated protein 28 homolog	VPS28	7	4	4	28.1	1.2165e-131	0.88638	0.98678	1.1421
H7BZN1;H7C1T3;C9J050;P49585;C9JEJ2;Q9Y5K3-2;Q9Y5K3-4;Q9Y5K3-3;Q9Y5K3;C9J2E1	Choline-phosphate cytidylyltransferase A;Choline-phosphate cytidylyltransferase B	PCYT1A;PCYT1B	10	3	3	35	3.9688e-16	0.88483	1.1792	1.1484
P43304-2;P43304;F8W6E4;F5GYK7	Glycerol-3-phosphate dehydrogenase, mitochondrial	GPD2	4	8	8	16.1	6.6743e-38	0.88415	0.96771	1.2997
B7WPF4;Q9UPU5	Ubiquitin carboxyl-terminal hydrolase;Ubiquitin carboxyl-terminal hydrolase 24	USP24	2	13	13	6.1	7.8633e-43	0.88184	1.0363	1.2522
O43592;F5GYW6;F8WDU6	Exportin-T	XPOT	3	4	4	5	1.3523e-23	0.88179	0.82209	0.8881
Q08AF3;Q08AF3-2;B4E128;Q68D06-2;Q68D06;Q7Z7L1	Schlafen family member 5	SLFN5	6	3	3	3.4	1.3226e-08	0.8749	1.2274	1.1231
Q99816;F5H442;Q99816-2;J3QRU6;J3QKS4	Tumor susceptibility gene 101 protein	TSG101	5	6	6	20	1.8053e-86	0.87397	1.0566	1.286
Q96HC4;H0Y8Y3;F5H7Y0;E9PBF5;Q96HC4-4;D6RB78;H0YBI4;Q96HC4-3;F5H0X8;Q96HC4-2;D3YTJ1	PDZ and LIM domain protein 5	PDLIM5	11	6	6	13.1	6.7815e-23	0.87027	1.4289	1.5872
P11940;P11940-2;E7EQV3;E7ERJ7;H0YAR2;Q9H361;H0YAP2;H0YBN4;E5RGH3;E5RH24;E5RJB9;H0YB86;Q4VXU2;H0YAS6;H0YB75;Q4VY17;E5RHG7;H0YC10;E5RGC4;E5RFD8;H0YEQ8;H0YAS7;H0YAW6;Q5JQF8;Q96DU9-2;Q96DU9	Polyadenylate-binding protein 1	PABPC1	26	17	13	32.5	2.2187e-178	0.86997	1.136	1.2429
B4E3S0;Q9ULV4;Q9ULV4-2;Q9ULV4-3;F8VV53;F8W1H8;F8VUX3;F8VSA4;F8VRE9;H0YHL7;F8VTT6;F8VVB7	Coronin-1C	CORO1C	12	4	4	12.2	4.0931e-13	0.8697	0.9525	1.0794
B1ANR0;Q13310-2;Q13310;Q13310-3;H0Y5F5;H0YEU6;B1ANR1;H0YCC8	Polyadenylate-binding protein 4	PABPC4	8	9	5	17.2	3.5107e-107	0.86854	1.2099	1.3301
P17655;P17655-2	Calpain-2 catalytic subunit	CAPN2	2	10	10	16.3	1.549e-33	0.86519	1.0441	1.1118
P09651-3;F8W6I7;P09651-2;P09651;F8VTQ5;F8VZ49;Q32P51;H0YH80;F8VYN5;F8W646	Heterogeneous nuclear ribonucleoprotein A1;Heterogeneous nuclear ribonucleoprotein A1-like 2	HNRNPA1;HNRNPA1L2	10	7	7	26.6	1.5698e-74	0.86267	2.2644	2.8382
P38646;D6RJI2;D6RA73;H0YBG6;H0Y8S0	Stress-70 protein, mitochondrial	HSPA9	5	21	20	39.9	4.0498e-280	0.85358	0.94709	1.0912
O95340;E7ER89;O95340-2	Bifunctional 3-phosphoadenosine 5-phosphosulfate synthase 2;Sulfate adenylyltransferase;Adenylyl-sulfate kinase	PAPSS2	3	6	6	11.4	6.2836e-25	0.85181	0.86371	1.0323
P63092-3;P63092-2;P63092;P63092-4;Q5JWF2-2;Q5JWF2;S4R3F3;S4R3E3;S4R3S2;S4R379;Q5JWE9;H0Y7F4;A2A2R6;Q5JWD1;H0Y7E8;S4R301;S4R3V9;P11488;P63096;P19087;P09471-2;P09471;A8MTJ3;P38405;P38405-2	Guanine nucleotide-binding protein G(s) subunit alpha isoforms short;Guanine nucleotide-binding protein G(s) subunit alpha isoforms XLas	GNAS	25	8	7	19.3	3.4984e-30	0.85175	1.0342	1.23
C9J4M6;C9J2Y9;P30876	DNA-directed RNA polymerase;DNA-directed RNA polymerase II subunit RPB2	POLR2B	3	5	5	5.4	2.0771e-17	0.85081	1.2682	1.4836
P51531-2;P51531;F6VDE0	Probable global transcription activator SNF2L2	SMARCA2	3	6	2	4.3	1.0439e-20	0.84911	1.3125	1.4719
O15042-3;O15042-2;O15042;C9JB80;E7ET15	U2 snRNP-associated SURP motif-containing protein	U2SURP	5	3	3	5.5	1.1811e-09	0.84783	1.0707	1.3639
O00170;E9PMH2;E9PPD7	AH receptor-interacting protein;Peptidyl-prolyl cis-trans isomerase	AIP	3	2	2	9.4	4.2596e-13	0.84705	1.0393	1.2613
B4DLW8;P17844;J3KTA4;J3QSF1;J3KRZ1;J3QRQ7;J3QR02;J3KRX8	Probable ATP-dependent RNA helicase DDX5	DDX5	8	12	10	24.9	1.0795e-60	0.84586	0.85345	1.0002
Q9HA64;F5H4E4;I3L139;I3L2G3;I3L3W5;I3L378;I3L407	Ketosamine-3-kinase	FN3KRP	7	10	10	30.4	3.522e-181	0.84174	1.0706	1.247
O43813;E9PHS0;F8WDS9	LanC-like protein 1	LANCL1	3	8	8	18.5	2.221e-54	0.83899	0.84269	0.94901
Q99836;J3KPU4;H0Y4G9;J3KQJ6;Q99836-2;J3KQ87;Q99836-3;Q99836-4	Myeloid differentiation primary response protein MyD88	MYD88	8	6	6	29.7	3.396e-88	0.83897	1.0274	1.2058
P20936-2;B4DTL2;E9PGC0;P20936	Ras GTPase-activating protein 1	RASA1	4	3	3	4.4	4.7627e-11	0.83758	0.93182	1.2438
Q08211;Q08211-2	ATP-dependent RNA helicase A	DHX9	2	16	16	15.7	7.0798e-77	0.83559	1.3037	1.6163
M0R3B2;Q9Y314;M0R1K2;M0QX85	Nitric oxide synthase-interacting protein	NOSIP	4	4	4	24.4	2.2494e-19	0.83325	1.1663	1.2901
Q9C035-6;Q9C035-5;Q9C035-4;F8W6N8;Q9C035-3;Q9C035-2;Q9C035;A6NLP3;H7C134;E7EQQ5;C9JWN8	Tripartite motif-containing protein 5	TRIM5	11	6	6	26.1	4.6219e-35	0.83303	1.166	1.3323
Q12904;Q12904-2;D6R937	Aminoacyl tRNA synthase complex-interacting multifunctional protein 1;Endothelial monocyte-activating polypeptide 2	AIMP1	3	5	5	26	6.4994e-33	0.83118	0.95799	1.06
P46109	Crk-like protein	CRKL	1	15	15	53.5	1.0948e-134	0.83115	0.99274	1.2569
Q9NXA8-4;Q9NXA8-2;Q9NXA8;Q9NXA8-3	NAD-dependent protein deacylase sirtuin-5, mitochondrial	SIRT5	4	4	4	28.7	5.3895e-49	0.82889	1.3157	1.6429
O00560;O00560-3;B4DHN5;E9PBU7	Syntenin-1	SDCBP	4	8	1	49.3	2.1921e-110	0.82879	0.84632	1.0236
Q86X55-2;Q86X55-1;Q86X55;K7EQA8;K7EK20;K7EPK1	Histone-arginine methyltransferase CARM1	CARM1	6	4	4	10.7	1.3032e-20	0.82784	1.0228	1.2837
P46781;B5MCT8;C9JM19;F2Z3C0;A8MXK4	40S ribosomal protein S9	RPS9	5	12	12	34	7.6675e-46	0.82708	1.0955	1.1365
H0YHC3;F8W020;F8W118;F8VY35;F8VV59;B7Z9C2;B3KNT8;F8W0J6;F5H4R6;H0YIV4;P55209;H0YH88;F8VXI6;F8VUX1;B3KV44;F8VRJ2;F8VVB5	Nucleosome assembly protein 1-like 1	NAP1L1	17	6	1	34.3	2.0096e-85	0.82421	1.2066	1.5474
P33992;B1AHB1;B1AHB2;B1AHA9	DNA replication licensing factor MCM5	MCM5	4	15	15	24.3	3.2106e-84	0.82347	1.2322	1.519
O00571-2;O00571;B4DXX7;O15523;C9J8G5;C9J081;B4E3C4;D6RCM4;Q9NQI0-3;Q9NQI0-2;Q9NQI0-4;Q9NQI0	ATP-dependent RNA helicase DDX3X;ATP-dependent RNA helicase DDX3Y	DDX3X;DDX3Y	12	15	14	26.3	9.0892e-215	0.82115	0.92516	1.1872
Q9UJU6;Q9UJU6-2;Q9UJU6-3;F8WBG8;B4DDP6;B4DDD6;F2Z2V3;F8WB73;F8WCK3;F2Z3E3;F8WC20;F8WBB2;F8WFE1;B4DEM2;C9J7P1;H0Y5J4	Drebrin-like protein	DBNL	16	4	4	14.7	3.974e-43	0.8202	0.84338	1.0583
Q13126;B4DUC8;Q13126-7;J3QSB7;Q13126-4;Q13126-6;Q13126-5;Q13126-3;Q13126-2;F2Z2F3;F8WES2	S-methyl-5-thioadenosine phosphorylase	MTAP	11	5	5	20.8	4.5757e-52	0.8175	0.99296	1.2985
E9PPJ0;Q13435;E9PJT3;E9PJ04;H0YCG1;E9PIL8;H0YEX5	Splicing factor 3B subunit 2	SF3B2	7	5	5	7.4	3.3818e-44	0.81706	1.3228	1.4953
P12236;I7HJJ0	ADP/ATP translocase 3	SLC25A6	2	13	3	35.9	5.046e-60	0.81656	1.0859	1.3298
Q9NUQ8-2;Q9NUQ8	ATP-binding cassette sub-family F member 3	ABCF3	2	2	2	3.3	3.7863e-10	0.81368	0.89841	1.0726
Q12905	Interleukin enhancer-binding factor 2	ILF2	1	9	9	28.5	9.5697e-81	0.80978	1.2249	1.5148
P35520;P35520-2;C9JMA6;F5H2U1;H7C2H4	Cystathionine beta-synthase;Cysteine synthase	CBS	5	4	4	5.4	1.9451e-15	0.80357	1.4599	1.9627
Q9NSD9;F5H6Y1	Phenylalanine--tRNA ligase beta subunit	FARSB	2	18	18	35	3.3679e-182	0.80203	0.89578	1.1177
J3QT28;O43684-2;O43684;B4DDM6;J3QSX4	Mitotic checkpoint protein BUB3	BUB3	5	6	6	27	3.402e-42	0.80065	1.027	1.4846
Q9Y285;K7ER00;B4E363;K7ER16;K7EPH2;K7EK06;K7ERS0	Phenylalanine--tRNA ligase alpha subunit	FARSA	7	12	12	29.7	5.1332e-133	0.7987	0.94622	1.1452
O94903;E5RFX7;E5RG77;H0YBG2;E5RFZ4	Proline synthase co-transcribed bacterial homolog protein	PROSC	5	9	9	38.5	1.579e-79	0.79674	0.89258	1.1515
Q9Y5X1	Sorting nexin-9	SNX9	1	3	3	6.1	4.1211e-14	0.79635	0.89061	1.0839
K7EIJ0;B4DFG2;K7ENL2;A6NG10;K7EMC9;Q969T9;K7EIN1;K7ESN4	WW domain-binding protein 2	WBP2	8	2	2	11.4	2.4449e-05	0.79339	0.96098	1.2928
Q16531;F5GY55;F5H775;B4DG00;F5H581;F5H6C5;F5GWI0;F5H2L3;F5H0Y5;F5H238;F5GYG8;F5GZY8;F5H4N9;F5H7A0;F8WF81;F5H198;F5GZ34	DNA damage-binding protein 1	DDB1	17	19	19	21	4.1053e-164	0.7897	1.1019	1.3891
Q9NZB2-4;Q9NZB2;Q9NZB2-6;Q9NZB2-2;Q9NZB2-5	Constitutive coactivator of PPAR-gamma-like protein 1	FAM120A	5	6	6	7.2	1.9045e-29	0.78792	0.98941	1.1231
Q13057;Q13057-2;K7EP09;K7ESK6;K7ES73;K7EN91;K7EPT0	Bifunctional coenzyme A synthase;Phosphopantetheine adenylyltransferase;Dephospho-CoA kinase	COASY	7	5	5	9.2	2.9514e-28	0.78739	0.91855	1.0758
Q02878;F8VZ45;U3KQR5;F8VR69;F8VZA3;F8VWR1;F8VU16	60S ribosomal protein L6	RPL6	7	9	9	35.8	1.5156e-126	0.78645	0.91594	1.134
Q9P0J1;Q9P0J1-2;E5RIV4	[Pyruvate dehydrogenase [acetyl-transferring]]-phosphatase 1, mitochondrial	PDP1	3	3	3	6.1	3.5088e-22	0.78615	0.90494	1.1
Q13557-8;Q13557-12;Q13557-9;Q13557-10;Q13557-5;D6R938;Q13557;Q13557-3;E9PBG7;Q13557-6;Q13557-4;Q13557-11;E9PF82;Q13554-7;Q9UQM7;Q13554-4;Q9UQM7-2;Q13554-6;Q13554-3;Q13554-8;Q13554-5;Q13554-2;Q13554;H0Y9J2;B7Z1Z6;H7BXS4;E9PBE8;E7EQE4;H0Y9C2;D6RHX9;D6RFJ0;E7ERS6;E7ETC9;B4DVQ3;H7BZC6	Calcium/calmodulin-dependent protein kinase type II subunit delta;Calcium/calmodulin-dependent protein kinase type II subunit alpha;Calcium/calmodulin-dependent protein kinase type II subunit beta	CAMK2D;CAMK2A;CAMK2B	35	7	4	17.4	6.5179e-102	0.78586	0.89337	1.226
Q4VXZ8;Q9NUI1;Q9NUI1-3;G3V0I9;Q9NUI1-2;H7C078	Peroxisomal 2,4-dienoyl-CoA reductase	DECR2	6	11	11	34.3	1.6316e-63	0.78547	0.92298	1.1246
O95336;M0R261;M0R0U3;M0R1L2	6-phosphogluconolactonase	PGLS	4	6	6	34.9	2.3489e-32	0.78501	0.93142	1.0956
J3KN29;O00233;F5H5V4;F5GX23;F8W7V8;O00233-2;F5H7X1;F5H169;F5H182;O00233-3	26S proteasome non-ATPase regulatory subunit 9	PSMD9	10	4	4	19.4	5.5814e-09	0.78254	1.0609	1.3255
P00390-2;P00390-3;P00390;P00390-5;P00390-4;H0YBD4;H0YC68;E5RI06	Glutathione reductase, mitochondrial	GSR	8	9	9	30.1	1.897e-179	0.7807	0.96389	1.1409
Q8TF42	Ubiquitin-associated and SH3 domain-containing protein B	UBASH3B	1	4	4	7.7	9.6196e-13	0.77966	1.1346	1.449
Q8TD19;G3V5V0;G3V459;G3V2Z5	Serine/threonine-protein kinase Nek9	NEK9	4	4	4	4.6	2.5592e-10	0.77676	0.98461	1.3741
Q9P0K7-4;Q9P0K7-3;E7EMX7;Q9P0K7;Q9P0K7-2	Ankycorbin	RAI14	5	9	9	11.4	1.8484e-117	0.77664	0.9811	1.3694
O60547-2;O60547	GDP-mannose 4,6 dehydratase	GMDS	2	4	4	13.7	4.8142e-34	0.77353	0.87289	1.4172
P45984-3;P45984-2;P45984-4;P45984;J3KNK1;D7R525;P45984-5;H0Y9H3;P53779-2;P53779-3;P53779;E5RJ57;D6RAU3;A6NF29;P53779-4;Q308M2;Q499Y8;A8MWW6;P45983-3;P45983-2;P45983-4;P45983	Mitogen-activated protein kinase 9;Mitogen-activated protein kinase 10	MAPK9;MAPK10	22	4	4	12	6.5098e-17	0.76987	0.97918	1.2478
Q9P1Z2-4;Q9P1Z2-2;Q9P1Z2-3;Q9P1Z2;F8VWP8;F8VPN1;F8VUB3;F8VZI3;F8W0X2;F8VRQ9;F8VXS2;F8VQE3	Calcium-binding and coiled-coil domain-containing protein 1	CALCOCO1	12	3	3	6.1	3.5588e-18	0.76968	0.95946	1.2029
F8W720;P49915	GMP synthase [glutamine-hydrolyzing]	GMPS	2	7	7	16.5	5.5859e-24	0.7692	0.99098	1.2688
O95352-2;O95352;O95352-3;H7C2R3;H7BZ92;H7C059;H7C2J8	Ubiquitin-like modifier-activating enzyme ATG7	ATG7	7	3	3	4	8.1132e-07	0.76787	1.4233	1.7082
P35237	Serpin B6	SERPINB6	1	8	7	29.5	2.3631e-125	0.76705	0.89006	1.1429
Q9UL25	Ras-related protein Rab-21	RAB21	1	2	2	12	6.653e-36	0.76242	0.82196	1.2285
Q13263;Q13263-2;M0R0K9;M0R2I3;M0R3C0	Transcription intermediary factor 1-beta	TRIM28	5	12	12	22.6	1.2587e-134	0.76241	1.0178	1.5273
O43175;Q5SZU1	D-3-phosphoglycerate dehydrogenase	PHGDH	2	7	7	14.1	1.3821e-96	0.76201	1.2368	1.4035
E9PEI4;Q8N9D7;H0YB16;H0YBZ1;Q8IYN9;H0YBP1;Q05397;Q05397-5;J3QT16;E7ESA6;Q05397-2;E5RHD8;E5RI03;E5RJI4;Q05397-6;B4DWJ1	Focal adhesion kinase 1	PTK2	16	4	4	5.3	5.704e-16	0.75709	0.77765	1.0288
B4DUE3;Q15746-7;Q15746-4;Q15746-5;Q15746-2;Q15746-3;Q15746-6;Q15746	Myosin light chain kinase, smooth muscle;Myosin light chain kinase, smooth muscle, deglutamylated form	MYLK	8	2	2	2.5	4.2063e-06	0.75615	0.40636	1.1287
Q9H4A4;A6NKB8;C9JMZ3;H7C2T3	Aminopeptidase B	RNPEP	4	7	7	10.8	8.6283e-20	0.7551	0.87519	1.2616
Q504U8;E9PFD7;P00533;C9JYS6;P00533-2;P00533-4;P00533-3;J3KTI5;P04626-3;P04626-2;H3BLT0;B4DTR1;J3QLU9;P04626-4;P04626;Q15303-4;Q15303-3;Q15303-2;Q15303	Epidermal growth factor receptor	EGFR	19	3	3	2.7	4.7136e-09	0.75499	0.99661	1.4719
P50452;B4DTW2;P50452-2;C9JVA8;H7BXK7;C9JTJ8;C9J7N5;P50453;O75830	Serpin B8	SERPINB8	9	10	8	23.5	4.8548e-67	0.75356	0.95219	1.1729
E9PLT0;O75534-2;O75534;O75534-3;G5E9Q2;E9PNG3	Cold shock domain-containing protein E1	CSDE1	6	6	6	10.5	2.9262e-65	0.75041	0.95886	1.1807
Q7L5N7;Q7L5N7-2;H3BU68	Lysophosphatidylcholine acyltransferase 2	LPCAT2	3	9	9	19.3	8.1417e-53	0.74782	0.78344	1.0642
Q8IX04-4;Q8IX04-3;Q8IX04-2;Q8IX04-6;Q8IX04;Q8IX04-7;Q8IX04-5	Ubiquitin-conjugating enzyme E2 variant 3	UEVLD	7	3	3	8.5	1.2533e-09	0.74768	0.97645	1.337
Q13509;A8K854;G3V2A3;G3V5W4;G3V2R8;G3V3R4;G3V2N6	Tubulin beta-3 chain	TUBB3	7	20	6	46.2	0	0.74538	0.85205	1.1586
E9PF10;O75694-2;O75694	Nuclear pore complex protein Nup155	NUP155	3	10	10	9.9	4.0807e-78	0.74377	0.88847	1.2037
Q92945;M0QYH3;M0R0I5;M0QXW7;M0R3J3;M0R251;M0QYG1;M0R263;M0R0C6	Far upstream element-binding protein 2	KHSRP	9	10	9	18.8	2.8062e-130	0.73957	0.84346	1.0406
Q9UK99-3;Q9UK99-2;E9PJM3;Q9UK99;G3V1E0;E9PL46;B4E3U2	F-box only protein 3	FBXO3	7	4	4	13.9	7.4862e-50	0.73879	0.85572	1.1215
P49589-3;A8MVQ3;P49589;P49589-2;B4DKY1;E9PLP0	Cysteine--tRNA ligase, cytoplasmic	CARS	6	16	16	22	3.0509e-130	0.73298	0.85905	1.1822
E7EQV9;P61313;E7EX53;E7ENU7;P61313-2;E7ERA2	Ribosomal protein L15;60S ribosomal protein L15	RPL15	6	4	4	24.1	1.012e-31	0.73269	0.80731	1.2785
Q86U86-5;Q86U86-4;Q86U86-7;Q86U86-3;Q86U86-9;Q86U86-2;Q86U86-8;Q86U86;H0Y5B5;E7EVG2;Q86U86-6	Protein polybromo-1	PBRM1	11	3	3	2.4	4.4573e-07	0.73112	1.3174	1.7188
P17812;B4DR64;B7Z9C4	CTP synthase 1	CTPS1	3	10	9	20.1	4.5045e-88	0.73061	1.0508	1.3774
P05141;Q9H0C2	ADP/ATP translocase 2	SLC25A5	2	14	5	36.2	3.9812e-59	0.7293	0.95866	1.2747
Q9BRP1	Programmed cell death protein 2-like	PDCD2L	1	3	3	12.6	1.3405e-17	0.72874	1.1345	1.2522
P13639	Elongation factor 2	EEF2	1	29	29	36.9	2.1161e-245	0.72672	0.9353	1.2594
P41240;H3BUM9;H3BN15;H3BU69;K7ENL8;K7ES68;P42679-3;K7EQY5;P42679;P42679-2	Tyrosine-protein kinase CSK	CSK	10	11	11	25.3	3.081e-46	0.72513	0.9114	1.2102
P16152;B4DFK7;E9PQ63;A8MTM1	Carbonyl reductase [NADPH] 1	CBR1	4	8	6	36.1	4.0001e-114	0.72222	0.89198	1.1784
Q5JVS0;Q5JVS0-2	Intracellular hyaluronan-binding protein 4	HABP4	2	2	2	5.6	0.00032667	0.72106	0.71725	1.1255
Q93052;C9JXK9;C9JUT4	Lipoma-preferred partner	LPP	3	2	2	4.7	7.8683e-14	0.72026	0.86598	1.1932
O00139-2;O00139-1;O00139-5;O00139;O00139-4	Kinesin-like protein KIF2A	KIF2A	5	2	2	2.6	6.2038e-07	0.71799	0.83488	1.3068
Q93034	Cullin-5	CUL5	1	4	4	4.7	2.9256e-09	0.71729	0.87148	1.3515
Q14258	E3 ubiquitin/ISG15 ligase TRIM25	TRIM25	1	3	3	5.2	1.4682e-36	0.7171	0.89188	1.1948
Q8IXB1-2;Q8IXB1;E7EP04;Q3B7W8;H7C1G0	DnaJ homolog subfamily C member 10	DNAJC10	5	7	7	12.7	3.8589e-89	0.71599	0.6975	0.895
Q06124-2;Q06124;Q06124-3;H0YF12	Tyrosine-protein phosphatase non-receptor type 11	PTPN11	4	7	7	14	1.6099e-53	0.71359	0.77815	1.153
Q6YN16-2;Q6YN16;B4DWC7;B4E136	Hydroxysteroid dehydrogenase-like protein 2	HSDL2	4	2	2	7.8	1.3376e-42	0.71358	0.87733	1.1817
C9J9K3;P08865;A6NE09;C9JQR9	40S ribosomal protein SA	RPSA;RPSAP58	4	13	13	50.4	0	0.71299	0.91042	1.1978
Q9BZX2;B4DGD3;Q9BZX2-2;Q9HA47-3;Q9HA47;Q5JT09	Uridine-cytidine kinase 2	UCK2	6	4	4	19.9	5.3348e-14	0.71072	0.74194	0.98378
Q14192;J3KNW4	Four and a half LIM domains protein 2	FHL2	2	2	2	6.5	3.935e-05	0.70984	0.86087	1.1532
Q8NC51-4;Q8NC51-3;Q8NC51-2;Q8NC51	Plasminogen activator inhibitor 1 RNA-binding protein	SERBP1	4	5	5	20.7	9.0453e-38	0.70881	0.86988	1.2126
Q9NS86	LanC-like protein 2	LANCL2	1	6	6	16.4	4.9989e-66	0.70274	0.85359	1.2454
P16403;P10412;P16402;P22492;Q02539	Histone H1.2;Histone H1.4;Histone H1.3	HIST1H1C;HIST1H1E;HIST1H1D	5	8	7	26.3	9.0114e-31	0.69877	1.6616	1.4743
Q5VU11;P78346;P78346-2;Q5VU10	Ribonuclease P protein subunit p30	RP11-320F15.1;RPP30	4	3	3	13.4	1.0249e-05	0.69863	0.88256	1.3613
Q16555;Q16555-2;E5RFU4	Dihydropyrimidinase-related protein 2	DPYSL2	3	22	19	54.2	0	0.69639	0.81459	1.2205
P13797;B4DGB4;B7Z6M1;F8W8D8;H7C4N2;U3KQI3;B4DI60;U3KQL8;P13796;Q14651;Q5TBN3;C9JAM8;F2Z2Z9	Plastin-3	PLS3	13	18	18	34.9	9.6817e-234	0.6949	1.0495	1.4473
F8VVM2;Q00325-2;Q00325;F8VZL5;F8VWR4;F8VWQ0	Phosphate carrier protein, mitochondrial	SLC25A3	6	5	5	17	7.787e-18	0.69302	0.80268	1.0938
Q6UB35;H0Y327;Q6UB35-2;Q5JYA3;Q5JYA5;Q5JYA4;Q5JYA8	Monofunctional C1-tetrahydrofolate synthase, mitochondrial	MTHFD1L	7	7	7	8	5.8404e-43	0.6905	0.8277	1.2117
P53618;E9PP73;E9PP63;E9PKQ1	Coatomer subunit beta	COPB1	4	24	24	27.3	6.4957e-266	0.6881	0.73783	1.0567
Q96TA1-2;Q96TA1	Niban-like protein 1	FAM129B	2	4	4	6.1	2.1716e-16	0.68653	0.73503	1.1304
Q06323;H0YNE3;Q06323-2;H0YLU2;H0YKK6	Proteasome activator complex subunit 1	PSME1	5	14	14	49	0	0.68637	0.85731	1.1777
P25445-6;P25445	Tumor necrosis factor receptor superfamily member 6	FAS	2	3	3	9.6	1.0091e-15	0.68631	1.0905	1.5718
P68371;P04350;Q3ZCM7;M0R2D3;M0QY85;M0QZL7;M0R278;M0R0X0;M0QY37;M0QX14;M0R042;M0QYM7;M0R2T4	Tubulin beta-4B chain;Tubulin beta-4A chain	TUBB4B;TUBB4A	13	25	3	60.2	0	0.68475	0.70822	1.0418
Q8NE71-2;Q8NE71;H0YGW7;Q5STZ8;Q5STZ7	ATP-binding cassette sub-family F member 1	ABCF1	5	8	8	13	1.6548e-41	0.68306	0.79563	1.0938
Q96PU5-2;Q96PU5-6;Q96PU5-5;Q96PU5-7;Q96PU5;Q96PU5-3;P46934-4;H0Y8H4	E3 ubiquitin-protein ligase NEDD4-like	NEDD4L	8	7	1	9.7	2.238e-29	0.68304	0.82099	1.1583
Q9UBV8	Peflin	PEF1	1	7	7	19.4	5.6428e-48	0.68266	0.74738	1.1322
Q00535;Q00535-2	Cyclin-dependent kinase 5	CDK5	2	5	4	14.4	1.8928e-11	0.6823	0.98887	1.5017
P51532-5;P51532-2;P51532-3;P51532-4;P51532;Q9HBD4;H0YGM3;F6XE55;F6XDY1;F6UH26;B1ALG1;B1ALG2;F6XG14;B1ALF6;K7EP28	Transcription activator BRG1	SMARCA4	15	8	4	5.6	3.5928e-43	0.67697	1.1059	1.6633
P67775;P62714;P67775-2;H0YBN9;H0YC23;E5RFI3;E5RHP4;E7ESG8;E5RHC1	Serine/threonine-protein phosphatase 2A catalytic subunit alpha isoform;Serine/threonine-protein phosphatase 2A catalytic subunit beta isoform	PPP2CA;PPP2CB	9	5	5	23.3	6.2137e-91	0.67529	0.865	1.231
Q8NFF5-3;Q8NFF5-2;Q8NFF5;Q5T196;Q8NFF5-4;Q8NFF5-5;Q5T191	FAD synthase;Molybdenum cofactor biosynthesis protein-like region;FAD synthase region	FLAD1	7	6	6	20	6.9842e-25	0.6752	0.80523	1.0886
P36542;B4DL14;P36542-2	ATP synthase subunit gamma, mitochondrial;ATP synthase gamma chain	ATP5C1	3	6	6	20.5	5.1129e-22	0.6741	0.69466	1.066
P26196	Probable ATP-dependent RNA helicase DDX6	DDX6	1	5	5	14.7	1.1487e-35	0.67252	0.78455	1.3292
Q9BUF5;K7ESM5;K7ESQ3;K7EQT3;K7EJ64;K7ERA8;K7EJZ4;K7EL29;K7EN98;K7EPE5	Tubulin beta-6 chain	TUBB6	10	17	7	45.3	4.1763e-284	0.67105	0.86918	1.2801
Q96SZ5	2-aminoethanethiol dioxygenase	ADO	1	3	3	11.5	5.5837e-06	0.6698	0.69324	1.1574
K7EIN2;Q9BRJ7;K7ENA3;Q9BRJ7-2	Protein syndesmos	NUDT16L1	4	3	3	26.3	1.1192e-26	0.66751	0.85316	1.183
E5RH50;Q6PKG0-3;Q6PKG0;H0YC33;H0YC73	La-related protein 1	LARP1	5	4	4	9.2	7.5771e-30	0.66615	0.86046	0.98694
P62136;P62136-2;E9PMD7;P62136-3;F8VYE8;P36873;F8W0W8;P36873-2;F8WE71;F5H1L6;E7ETD8;F5H037;F8VR82	Serine/threonine-protein phosphatase PP1-alpha catalytic subunit;Serine/threonine-protein phosphatase	PPP1CA	13	5	3	19.1	6.0035e-73	0.66547	0.62084	0.937
P25786;P25786-2;B4DEV8;F5GX11	Proteasome subunit alpha type-1;Proteasome subunit alpha type	PSMA1	4	4	4	19	2.3601e-43	0.66348	0.16605	0.25858
Q9P0L0;Q9P0L0-2;J3QKM9	Vesicle-associated membrane protein-associated protein A	VAPA	3	3	2	11.2	7.1389e-16	0.66233	0.92772	1.2623
Q5MNZ6;I3L3A5	WD repeat domain phosphoinositide-interacting protein 3	WDR45L	2	2	2	7.6	9.1972e-10	0.66075	0.96076	1.4001
O60716-24;O60716-23;O60716-21;O60716-19;O60716-22;O60716-20;O60716-16;O60716-18;O60716-15;O60716-17;O60716-13;O60716-11;O60716-14;O60716-12;O60716-10;O60716-8;O60716-9;O60716-7;O60716-5;C9JZR2;O60716-3;O60716-6;O60716-4;O60716-2;O60716;O60716-32;O60716-31;O60716-29;O60716-27;O60716-30;O60716-28;O60716-26;O60716-25;H0YC95;E9PKY0;E9PRE2	Catenin delta-1	CTNND1	36	7	7	11.6	1.3274e-66	0.65981	0.8788	1.1938
Q9Y5M8;H7C4H2;C9J5Z8	Signal recognition particle receptor subunit beta	SRPRB	3	4	4	24.7	4.3304e-15	0.65856	0.68628	1.1654
Q13596-2;A6NKH4;Q13596;H0YK42;Q13596-3;H0YK43;J3KPH4;H0YKD5;H0YKL5;H0YK58	Sorting nexin-1	SNX1	10	7	6	19.5	9.1392e-71	0.65757	0.86795	1.2773
P04632;K7ELJ7;U3KQE2;K7EIV0;K7EKD8;U3KPR7;K7EM73;Q96L46;K7ES78;K7EMQ1	Calpain small subunit 1	CAPNS1	10	6	6	18.3	1.4269e-16	0.6563	0.81064	1.2748
Q6P2Q9;I3L0J9;I3L3Z8	Pre-mRNA-processing-splicing factor 8	PRPF8	3	15	15	6.9	9.3147e-48	0.6551	0.98824	1.3819
F8VYH9;F8VTV8;F8VWX7;P11802;F8VYY1;Q96BE9;F8W1L8;F8VXD2;B4DNF9;F8VZZ0;F8VZ51	Cyclin-dependent kinase 4	CDK4	11	4	3	31.2	1.8438e-19	0.65234	0.7024	1.095
Q13501-2;Q13501;E9PFW8;E7EMC7	Sequestosome-1	SQSTM1	4	3	3	11.5	1.5744e-95	0.64775	0.64976	0.98301
P07355;P07355-2;H0YN42;H0YMD0;H0YMU9;A6NMY6;H0YM50;H0YNP5;H0YKS4;H0YN28;H0YL33;H0YMM1;H0YKZ7;H0YLV6;H0YMT9;H0YKX9;H0YKL9;H0YMW4;H0YNA0;H0YKV8;H0YN52;H0YMD9;H0YNB8;H0YKN4;H0YLE2	Annexin A2;Annexin;Putative annexin A2-like protein	ANXA2;ANXA2P2	25	34	34	72.9	0	0.64592	0.75086	1.1921
B4DIT7;P21980;F5H6P0;P21980-2;A2A299;P21980-3;A2A2A0	Protein-glutamine gamma-glutamyltransferase 2	TGM2	7	11	11	25.4	9.7637e-129	0.64586	0.74953	1.2273
Q8WUM4;Q8WUM4-2;C9IZF9;F8WEQ7;F8WBR8;F8WDK9	Programmed cell death 6-interacting protein	PDCD6IP	6	21	21	27.5	7.2363e-181	0.64492	0.80056	1.2356
Q9Y224;H0YJB9;G3V4C6	UPF0568 protein C14orf166	C14orf166	3	6	6	29.5	9.3331e-53	0.6439	0.59449	1.0517
B4E241;P84103	Serine/arginine-rich splicing factor 3	SRSF3	2	4	3	37.9	4.7608e-78	0.64194	0.74263	1.0977
F8W9J4;Q03001;Q03001-8;E7ERU0;J3QTQ0;E7ERU2;E9PEB9;E9PHM6;Q03001-9;F6QMI7;Q03001-13;Q6P0N6;E7ETB9;Q03001-3	Dystonin	DST	14	5	4	0.8	1.5187e-14	0.64126	0.5791	0.91352
Q9BRX2	Protein pelota homolog	PELO	1	5	5	15.3	9.1323e-95	0.64102	0.86807	1.2933
I3L3C4;I3L3U9;J3QSV6;O76021;I3L234	Ribosomal L1 domain-containing protein 1	RSL1D1	5	2	2	12.7	0.00055647	0.64074	0.67337	1.1705
P11142;E9PKE3;P11142-2;E9PN89;E9PNE6;A8K7Q2;E9PLF4;E9PQQ4;E9PQK7;E9PK54;E9PPY6;P54652;E9PI65;E9PN25;E9PS65;E9PM13	Heat shock cognate 71 kDa protein	HSPA8	16	31	25	46.7	0	0.63836	0.74247	1.1624
Q15417;F8WA86;B4DFK6;E9PDU6	Calponin-3	CNN3	4	10	9	42.9	4.6581e-93	0.63511	0.88689	1.3178
O95816;B4DXE2	BAG family molecular chaperone regulator 2	BAG2	2	2	2	12.8	4.3844e-16	0.63356	0.60505	1.0424
Q8N1G4	Leucine-rich repeat-containing protein 47	LRRC47	1	6	6	14.2	1.7591e-56	0.63286	0.64122	1.1789
E9PH82;B4DT23;Q8NCA5-2;Q8NCA5	Protein FAM98A	FAM98A	4	2	2	8.7	7.1664e-17	0.63194	0.59244	0.95167
Q9Y4K4	Mitogen-activated protein kinase kinase kinase kinase 5	MAP4K5	1	2	2	2.7	2.2649e-21	0.63117	0.83108	1.1107
P50479;P50479-2	PDZ and LIM domain protein 4	PDLIM4	2	4	4	10.6	1.0888e-11	0.63081	0.71807	1.1255
P47897;B4DWJ2;H7C0R3;C9JSG9;C9J165;B7Z840;F2Z2V6	Glutamine--tRNA ligase	QARS	7	13	13	21.9	4.5415e-132	0.6248	0.6914	0.99982
P31153;B4DN45;Q00266	S-adenosylmethionine synthase isoform type-2;S-adenosylmethionine synthase	MAT2A	3	10	10	24.8	2.692e-42	0.62447	0.76543	1.188
P49411	Elongation factor Tu, mitochondrial	TUFM	1	11	11	30.8	1.0596e-180	0.62273	0.63043	0.96649
O95486;O95486-2	Protein transport protein Sec24A	SEC24A	2	4	4	4.2	2.959e-21	0.62068	0.99772	1.6007
P63244;D6RAC2;J3KPE3;H0YAF8;D6RHH4;D6REE5;H0Y8W2;D6RAU2;E9PD14;D6RFX4;D6R9Z1;H0YAM7;D6R9L0;D6RBD0;D6RFZ9;D6RGK8;D6RF23;D6R909;H0Y8R5;H0Y9P0;D6RHJ5;D6RDI0	Guanine nucleotide-binding protein subunit beta-2-like 1	GNB2L1	22	13	13	47.6	8.3946e-81	0.62043	0.70206	1.152
P26599;P26599-2;P26599-3;K7EKJ7;K7ELW5;K7ES59;A6NLN1;K7EK45;O95758-1;O95758-6;O95758-2;O95758;O95758-5;O95758-4	Polypyrimidine tract-binding protein 1	PTBP1	14	7	7	18.3	8.3474e-247	0.61954	0.8011	1.2267
F5H365;Q15436;F5H6C4;B3KXI2;G3V5X8;G3V4Q2;G3V4V1;G3V1W4;G3V3G5;G3V2R6;G3V5K1;Q5QPE2	Protein transport protein Sec23A	SEC23A	12	8	6	14.7	1.7273e-139	0.61909	0.78618	1.1725
P29590-11;P29590;P29590-14;P29590-10;P29590-4;H3BT57;P29590-12;P29590-2;P29590-5;P29590-9;P29590-13;P29590-3;P29590-8;H3BVD2;H3BT29;H3BUJ5	Protein PML	PML	16	3	3	3.7	4.3973e-12	0.61758	0.58864	1.1092
O76003	Glutaredoxin-3	GLRX3	1	2	2	6	7.904e-06	0.61685	0.78732	1.1478
P11586;F5H2F4;G3V3L6	C-1-tetrahydrofolate synthase, cytoplasmic;Methylenetetrahydrofolate dehydrogenase;Methenyltetrahydrofolate cyclohydrolase;Formyltetrahydrofolate synthetase	MTHFD1	3	20	20	29.6	1.0446e-170	0.61493	0.69405	1.095
P35659;P35659-2;B4DFG0;D6RDA2;D6R9L5;H0Y993;H0Y8X0	Protein DEK	DEK	7	6	6	18.7	4.4138e-19	0.61464	0.99411	1.7694
F5H3P5;B4DXW1;P61158;Q9P1U1-2;Q9P1U1-3;Q9P1U1;H7C4J1;Q9C0K3;C9IZN3	Actin-related protein 3	ACTR3	9	5	5	17.1	3.0229e-23	0.61448	0.53019	1.1096
Q9UNH7-2;B4DJS7;Q9UNH7;G3V5X9	Sorting nexin-6	SNX6	4	5	5	16.9	2.0156e-13	0.61442	0.73513	1.1837
P45974-2;P45974;F5H571	Ubiquitin carboxyl-terminal hydrolase 5	USP5	3	12	12	18.9	2.8287e-125	0.61353	0.67483	1.1077
P41250	Glycine--tRNA ligase	GARS	1	8	8	14.3	4.5394e-73	0.6117	0.82373	1.3317
F5H0L8;Q9Y6Y8-2;Q9Y6Y8;H7C4C4;H7C0V8	SEC23-interacting protein	SEC23IP	5	3	3	3.4	2.0438e-07	0.61056	0.81726	1.1929
Q9UMS0-3;Q9UMS0;C9J8Q1;F8W9P7;Q9UMS0-2;H7C537	NFU1 iron-sulfur cluster scaffold homolog, mitochondrial	NFU1	6	2	2	9.1	1.4379e-07	0.60731	0.81458	1.2582
P49841;P49841-2;M0QYV0;A8MT37;P49840	Glycogen synthase kinase-3 beta	GSK3B	5	3	3	10	5.3479e-19	0.60667	0.74337	1.3628
P10398;H7C4S5;H7C560;B4E1N6;H7C155;B4E0X2;P04049;P04049-2;P15056	Serine/threonine-protein kinase A-Raf;RAF proto-oncogene serine/threonine-protein kinase;Serine/threonine-protein kinase B-raf	ARAF;BRAF;RAF1	9	2	2	3.5	2.2944e-07	0.60662	1.1939	1.8423
P56192;A6NC17;B3KVK7;H0YHV5;H0YIC2	Methionine--tRNA ligase, cytoplasmic	MARS	5	6	6	9.6	9.0616e-130	0.60537	0.79885	1.2914
Q7Z6Z7-2;Q7Z6Z7-3;Q7Z6Z7;H0Y5W0;Q5H962;H0Y659;H0Y7U1;A5YM72-2;A5YM72;E9PK38;F5H427;A5YM72-3	E3 ubiquitin-protein ligase HUWE1	HUWE1	12	13	13	3.9	2.5761e-73	0.60285	0.31915	0.48539
P07814	Bifunctional glutamate/proline--tRNA ligase;Glutamate--tRNA ligase;Proline--tRNA ligase	EPRS	1	13	13	12.2	4.5441e-96	0.60266	0.66443	1.0675
Q99497;K7ELW0;K7EN27	Protein DJ-1	PARK7	3	7	7	46.6	6.5895e-110	0.60143	0.70175	1.1179
O00468-2;O00468-6;O00468-3;O00468-5;O00468-4;O00468-7;O00468;H0Y5U1	Agrin	AGRN	8	4	4	2.6	5.5553e-12	0.59984	0.96619	1.3713
P36578;H3BM89;H3BTP7;H3BU31	60S ribosomal protein L4	RPL4	4	13	13	31.9	4.9863e-65	0.59971	0.73562	1.2711
M0R0G9;M0QXK2;M0R221;M0R2B8;M0R268;P09012;M0QZG7;P08579	U1 small nuclear ribonucleoprotein A;U2 small nuclear ribonucleoprotein B	SNRPA;SNRPB2	8	2	2	31	4.712e-06	0.59962	1.012	1.5291
P78559;P78559-2;J3KPX8;E9PGC8	Microtubule-associated protein 1A;MAP1A heavy chain;MAP1 light chain LC2	MAP1A	4	4	3	1.9	5.1721e-22	0.59767	0.7463	1.2625
Q92973-2;Q92973;Q92973-3;B4DSC0;E7EW37;S4R398	Transportin-1	TNPO1	6	10	6	12.9	3.7953e-38	0.59652	0.67665	1.2661
Q15046;Q15046-2;H3BVA8;H3BRC9	Lysine--tRNA ligase	KARS	4	8	8	13.6	7.0968e-56	0.5939	0.66085	1.1217
P09936;D6R956;D6R974;D6RE83;D6RF53	Ubiquitin carboxyl-terminal hydrolase isozyme L1	UCHL1	5	4	4	26.9	3.9333e-64	0.59372	0.71155	1.1528
O60701-2;O60701;O60701-3;E7ER95;E7ER83;E7ETF4;E7EV97;D6RHF4;E9PBD2	UDP-glucose 6-dehydrogenase	UGDH	9	9	9	21.8	1.0265e-46	0.59281	0.79441	1.3957
Q8TDX7;Q5TBH0;Q5TBG1;Q5TBG7;Q5TBH2;Q5TBH1;Q9HC98;Q9HC98-3;Q9HC98-4;Q9HC98-2	Serine/threonine-protein kinase Nek7;Serine/threonine-protein kinase Nek6	NEK7;NEK6	10	2	2	11.3	1.46e-09	0.59175	0.9993	1.3066
Q15437;Q5QPE1	Protein transport protein Sec23B	SEC23B	2	8	6	14.5	1.3693e-117	0.59172	0.75421	1.2443
B1AK13;P35914;P35914-3;P35914-2;G5E9S9;B7Z4D4;H0Y2L7;B7Z212;Q8TB92-5;Q8TB92-2;Q8TB92	Hydroxymethylglutaryl-CoA lyase, mitochondrial	HMGCL	11	3	3	11.7	7.6469e-108	0.58903	0.6467	1.1617
P04083;Q5T3N1;Q5T3N0	Annexin A1;Annexin	ANXA1	3	16	16	53.2	0	0.58807	0.66842	1.1766
J3QS39;J3QTR3;F5H6Q2;P62987;F5GYU3;F5H2Z3;F5H265;B4DV12;F5H388;P62979;F5H747;F5GXK7;J3QKN0;P0CG47;Q96C32;F5H041;P0CG48;M0R1M6;M0R2S1;M0R1V7;J3QLP7;J3QRK5;F5GZ39;J3QSA3;K7EMA8;J3KSM4	Ubiquitin-60S ribosomal protein L40;Ubiquitin;60S ribosomal protein L40;Ubiquitin-40S ribosomal protein S27a;Ubiquitin;40S ribosomal protein S27a;Polyubiquitin-B;Ubiquitin;Polyubiquitin-C;Ubiquitin	UBC;UBA52;UBB;RPS27A	26	5	5	49.5	1.2927e-75	0.58602	0.2971	0.30378
Q9GZP4-2;Q9GZP4	PITH domain-containing protein 1	PITHD1	2	3	3	16.7	1.4379e-12	0.58551	0.59946	1.0325
F8VZY9;P05783;CON__P05784;CON__H-INV:HIT000015463	Keratin, type I cytoskeletal 18	KRT18	4	6	5	16.9	9.8213e-35	0.58522	0.24301	0.42606
O15144;G5E9S7;C9JTV5;G5E9J0;H7C3F9	Actin-related protein 2/3 complex subunit 2	ARPC2	5	5	5	16.7	8.1776e-19	0.58383	0.47894	0.75177
F5GWX5;Q14839;Q14839-2;Q8TDI0;K7EMY3;Q5TG85;Q12873-2;Q12873;Q12873-3;F2Z2R5;I3L229;H7C3H7;F5H6N4;H7C0J3	Chromodomain-helicase-DNA-binding protein 4;Chromodomain-helicase-DNA-binding protein 5	CHD4;CHD5	14	12	12	6.5	5.8259e-53	0.58342	1.1326	1.9916
Q96N67-4;Q96N67-3;Q96N67-5;Q96N67-2;Q96N67-6;Q96N67;H0Y7L2;Q96NI0;Q96HP0	Dedicator of cytokinesis protein 7	DOCK7	9	11	11	6.5	1.4546e-29	0.58132	0.61267	1.2437
P48730-2;P48730;H7BYT1;H0Y2N6;J3QQI9;B0QY36;H0Y645;B0QY35;B0QY34;P49674;J3KRM8	Casein kinase I isoform delta;Casein kinase I isoform epsilon	CSNK1D;CSNK1E	11	3	3	9.5	2.4656e-16	0.5794	0.83916	1.1651
O60313;O60313-2;E5KLK1;E5KLJ6;E5KLJ9;E5KLJ5;H7C141;H7C3G2;C9JY58;A8MXB6;H7C321;C9JMB8	Dynamin-like 120 kDa protein, mitochondrial;Dynamin-like 120 kDa protein, form S1	OPA1	12	26	26	31	0	0.57845	0.67844	1.1711
A6NHR9-2;A6NHR9;J3KTL8;A6NHR9-3	Structural maintenance of chromosomes flexible hinge domain-containing protein 1	SMCHD1	4	15	15	9.4	3.5874e-70	0.5779	0.88862	1.4833
H0YIS4;H0YHI8;F8VZN8;O14974-5;O14974-4;O14974-3;O14974-2;O14974	Protein phosphatase 1 regulatory subunit 12A	PPP1R12A	8	2	2	8.4	1.807e-14	0.57739	0.59952	1.0478
F6T1Q0;Q6L8Q7-2;Q6L8Q7	2,5-phosphodiesterase 12	PDE12	3	3	3	7.8	6.9836e-18	0.57581	0.74093	1.2856
B4DVE7;P50995;H0Y6E1	Annexin;Annexin A11	ANXA11	3	4	4	7.4	1.2104e-11	0.57117	0.78742	1.3532
Q8IYB5-3;Q8IYB5-2;Q8IYB5;E7ETU6	Stromal membrane-associated protein 1	SMAP1	4	2	2	5.7	1.6123e-16	0.56975	0.8982	1.2666
D6RFM5;E9PBJ5;P31040;H0Y8X1	Succinate dehydrogenase [ubiquinone] flavoprotein subunit, mitochondrial	SDHA	4	4	4	9.1	1.3091e-33	0.5692	0.67361	1.1066
Q5JP53;P07437;Q5ST81;E9PBJ4	Tubulin beta chain	TUBB	4	25	5	65.3	0	0.56903	0.67325	1.1989
Q9NZM1-6;Q9NZM1-3;C9JCN0;Q9NZM1;F8W8J4;Q9NZM1-2;Q9NZM1-5;H0YD14;Q9NZM1-7;Q9NZM1-8;Q9NZM1-4;O75923-15;O75923-3;O75923-9;O75923;O75923-14;O75923-6;O75923-12;O75923-5;O75923-11;O75923-4;O75923-10;O75923-2;O75923-8;O75923-7;O75923-13	Myoferlin	MYOF	26	20	20	12.2	5.6214e-85	0.56855	0.72223	1.2122
Q5GLZ8-6;Q5GLZ8-3;Q5GLZ8-2;Q5GLZ8	Probable E3 ubiquitin-protein ligase HERC4	HERC4	4	3	3	4.5	3.3896e-33	0.56622	0.5878	1.0239
Q06830	Peroxiredoxin-1	PRDX1	1	18	15	60.8	1.1663e-235	0.56576	0.64219	1.159
Q9NQ88	Fructose-2,6-bisphosphatase TIGAR	TIGAR	1	4	4	17.8	1.2708e-87	0.56512	0.61966	1.112
B4DST5;Q9H3S7	Tyrosine-protein phosphatase non-receptor type 23	PTPN23	2	4	4	3.4	5.5606e-15	0.56124	0.63885	1.2065
P56545;Q5SQP8;P56545-2;E9PGB1;E7EUB3;E7ESU7;D6RAX2;E7EPF8;Q13363-2;Q13363	C-terminal-binding protein 2	CTBP2	10	3	3	8.5	9.4773e-12	0.56114	0.68385	1.2599
Q13085;Q13085-3;Q13085-2;Q13085-4;Q59FY4;O00763-2;F8W8T8;O00763;K4DID9;K7EK64;K7EII5;S4R3S7;F6QQI9;H0YGH5;A8MYL5;K7EPF1;D3YTK0;E9PEW7;K7EJ22	Acetyl-CoA carboxylase 1;Biotin carboxylase	ACACA	19	26	26	13.8	9.409e-131	0.56082	0.68713	1.2192
A0AVT1;A0AVT1-2;H0Y8S8;A0AVT1-4;A0AVT1-3	Ubiquitin-like modifier-activating enzyme 6	UBA6	5	10	10	10.2	2.9421e-60	0.55872	0.60778	1.1426
O00410;H0Y8C6;O00410-3;O00410-2;B4E0R6;C9JMV5;E7ETV3;H0Y3V4;C9JZD8;C9JQT6;E7ESA1;E7ESZ1;E7EWK4;E7EX05;E7EQT5;E7ETV8;E7EV12;C9J875;C9JZ53;O60518	Importin-5	IPO5	20	14	14	16.4	2.1418e-203	0.55828	0.65562	1.4636
P32119;A6NIW5;P32119-2	Peroxiredoxin-2	PRDX2	3	6	5	28.3	1.011e-61	0.5578	0.58641	1.2295
Q7L576;Q7L576-2;Q7L576-3;H0YLJ5;H0YL39;H0YN93	Cytoplasmic FMR1-interacting protein 1	CYFIP1	6	21	10	18.8	2.5451e-102	0.55709	0.67736	1.2795
O00459;E9PFP1;E5RJY0;H0YBC2;P27986-5;Q92569-3;E7EMU8;Q92569-2;P27986-3;P27986-2;Q92569;F6TDL0;P27986;P27986-4	Phosphatidylinositol 3-kinase regulatory subunit beta	PIK3R2	14	4	4	5.9	2.4974e-11	0.55697	0.55469	1.0308
H0YKU1;H0YNJ8;Q9NYL9	Tropomodulin-3	TMOD3	3	2	2	16.6	4.1325e-19	0.55683	0.5045	1.1018
P52597;F5GZT4;H0YBG7;H0YBD7	Heterogeneous nuclear ribonucleoprotein F;Heterogeneous nuclear ribonucleoprotein F, N-terminally processed	HNRNPF	4	7	5	23.6	9.2439e-254	0.55339	0.71364	1.3611
Q92538	Golgi-specific brefeldin A-resistance guanine nucleotide exchange factor 1	GBF1	1	3	3	2.1	2.5615e-09	0.55105	0.45808	0.99836
Q15075	Early endosome antigen 1	EEA1	1	10	10	8.4	1.8301e-24	0.55097	0.73179	1.2498
Q15365	Poly(rC)-binding protein 1	PCBP1	1	11	8	53.7	0	0.55075	0.69312	1.2412
Q9P258	Protein RCC2	RCC2	1	8	8	14.8	1.6837e-21	0.55038	0.77733	1.495
B7Z6E8;Q96B97-3;Q96B97-2;Q5JPT2;Q96B97;Q5VSN0	SH3 domain-containing kinase-binding protein 1	SH3KBP1	6	5	5	17.1	4.7971e-33	0.54704	0.66115	1.299
Q13045-2;Q13045-3;Q13045	Protein flightless-1 homolog	FLII	3	6	6	5.4	2.477e-36	0.54599	0.57848	1.1146
P06748-2;P06748;P06748-3;E5RGW4;E5RI98	Nucleophosmin	NPM1	5	6	6	32.1	1.8212e-153	0.54421	0.83412	1.4562
Q99961-3;Q99961;M0QYE0;M0R0I3;F5H5J3;Q99961-2;Q99962	Endophilin-A2;Endophilin-A1	SH3GL1;SH3GL2	7	2	2	7.9	4.3267e-22	0.54292	0.68492	1.1911
Q7L3T8	Probable proline--tRNA ligase, mitochondrial	PARS2	1	4	4	9.5	1.9089e-16	0.54148	0.57486	1.2256
Q06210-2;Q06210;E5RJP4	Glucosamine--fructose-6-phosphate aminotransferase [isomerizing] 1	GFPT1	3	18	14	30.5	2.1044e-161	0.53683	0.67995	1.2485
P27658	Collagen alpha-1(VIII) chain;Vastatin	COL8A1	1	3	3	5.8	1.2208e-39	0.53622	0.47182	1.0179
Q9UMS4;H0YGF3;F5GY56	Pre-mRNA-processing factor 19	PRPF19	3	4	4	9.9	1.2474e-15	0.53343	1.0401	1.7126
Q8NEZ5;Q8NEZ5-3;H3BTH6;Q8NEZ5-2;H3BRE0;H3BTR7;H3BVA4;H3BUC1	F-box only protein 22	FBXO22	8	5	5	13.9	1.4062e-30	0.53267	0.54219	1.1188
Q6Y7W6-4;Q6Y7W6;E7ESB6;Q6Y7W6-3;I1E4Y6;C9JHW1;E9PC50;C9JH18	PERQ amino acid-rich with GYF domain-containing protein 2	GIGYF2	8	4	4	4.7	9.0046e-25	0.53029	0.6057	1.1946
Q9Y2A7;Q9Y2A7-2	Nck-associated protein 1	NCKAP1	2	11	11	13.3	1.6079e-87	0.53029	0.66724	1.242
P35580;P35580-2;F8W6L6;P35580-3;P35580-4	Myosin-10	MYH10	5	23	9	13.4	3.4208e-270	0.52812	1.1098	2.3104
O95801;Q5TA95	Tetratricopeptide repeat protein 4	TTC4	2	2	2	5.4	2.2684e-05	0.52705	0.55556	1.3127
Q7LG56;H0YAV1;Q7LG56-2;Q7LG56-5	Ribonucleoside-diphosphate reductase subunit M2 B	RRM2B	4	5	3	19.9	1.7649e-26	0.52632	0.45835	0.83316
O43670-2;O43670;J3QRS9;O43670-4;J3QS27;J3KTL1;J3KRB6;J3KRW6;H0Y3M2;J3KS31;O43670-3	Zinc finger protein 207	ZNF207	11	2	2	5.6	9.4509e-12	0.52566	0.55213	1.0811
P67936;P67936-2;K7ERG3;K7ENT6;K7EPV9;K7EMU5;K7EPB9	Tropomyosin alpha-4 chain	TPM4	7	13	6	35.1	3.8966e-140	0.52496	0.7802	1.554
P46734-2;P46734;P46734-3;E9PRZ0;J3KRV4;J3QR49;P52564-2;P52564	Dual specificity mitogen-activated protein kinase kinase 3	MAP2K3	8	4	4	15.1	1.3578e-19	0.52325	0.67896	1.2613
E7EP00;G5EA31;P53992;B4DZT4	Protein transport protein Sec24C	SEC24C	4	8	8	11.3	2.6971e-61	0.52224	0.62345	1.2233
P05120;H7C004;H7BYS2;E7EPJ9;E7ERB5;E9PDK7	Plasminogen activator inhibitor 2	SERPINB2;SERPINB10	6	14	14	32.3	1.2103e-177	0.52114	0.58809	1.1795
Q9NP72;Q9NP72-2;Q9NP72-3;Q5W0J0;H0Y6T8	Ras-related protein Rab-18	RAB18	5	4	4	24.3	1.4262e-28	0.52075	0.49979	0.96665
P54136;P54136-2;F5H3T8;E5RJM9;E5RH09	Arginine--tRNA ligase, cytoplasmic	RARS	5	15	15	26.2	1.5922e-79	0.52025	0.61242	1.0912
P68133;P68032;P63267;P62736;Q5T8M8;A6NL76;Q5T8M7;P63267-2;C9JFL5;F6UVQ4;F6QUT6;F8WB63;B8ZZJ2	Actin, alpha skeletal muscle;Actin, alpha cardiac muscle 1;Actin, gamma-enteric smooth muscle;Actin, aortic smooth muscle	ACTA1;ACTC1;ACTG2;ACTA2	13	17	3	40.8	1.8747e-148	0.51937	0.50983	0.91169
O00469;O00469-2;E7ETU9;B3KWS3;C9JXZ0;F8WEW3	Procollagen-lysine,2-oxoglutarate 5-dioxygenase 2	PLOD2	6	6	6	9.4	4.1456e-47	0.51746	0.56943	1.1484
Q07021;I3L3Q7;I3L3B0	Complement component 1 Q subcomponent-binding protein, mitochondrial	C1QBP	3	3	3	16.7	4.3217e-49	0.51241	0.80385	1.4303
Q05682-5;E9PGZ1;Q05682-4;F5H1Z9;E7EX44;Q05682-3;Q05682-6;Q05682-2;Q05682;C9J813;C9JEK3	Caldesmon	CALD1	11	9	9	21.4	2.2998e-150	0.51226	0.82271	1.5357
Q15645;Q15645-2;H0YAL2	Pachytene checkpoint protein 2 homolog	TRIP13	3	3	3	8.3	1.8456e-08	0.51183	0.65285	1.2164
P22102;B4DJ93;P22102-2;F8WD69;C9JZG2;C9JKQ7;C9JBJ1;C9JTV6	Trifunctional purine biosynthetic protein adenosine-3;Phosphoribosylamine--glycine ligase;Phosphoribosylformylglycinamidine cyclo-ligase;Phosphoribosylglycinamide formyltransferase	GART	8	15	15	18.1	1.464e-82	0.51042	0.61396	1.2303
P22061;P22061-2;J3KP72;H7BY58;B7Z972;F8WDT3;F8WAV5;F8WAX2;H7C4X2;C9J0F2	Protein-L-isoaspartate(D-aspartate) O-methyltransferase;Protein-L-isoaspartate O-methyltransferase	PCMT1	10	9	9	53.3	1.003e-205	0.50996	0.68795	1.2283
Q13464	Rho-associated protein kinase 1	ROCK1	1	3	2	2.3	1.5082e-10	0.50995	0.6043	1.3035
P26358-3;P26358;F5GX68;P26358-2;K7ENW7	DNA (cytosine-5)-methyltransferase 1;Cytosine-specific methyltransferase	DNMT1	5	5	5	3.6	2.1643e-13	0.50864	0.58351	1.188
P62993;P62993-2;J3KT38	Growth factor receptor-bound protein 2	GRB2	3	3	3	15.2	1.3897e-10	0.50835	0.73358	1.368
Q9HCE0-2;Q9HCE0;K7ENK5;K7EM87;K7EPN4	Ectopic P granules protein 5 homolog	EPG5	5	2	2	0.8	2.9246e-05	0.50835	0.58741	1.1666
P78356-2			1	2	2	5	0.0045273	0.50673	0.47717	1.0767
M0QXS5;P14866;P14866-2;M0QYT0;M0R076;M0QYL7;M0R1W6	Heterogeneous nuclear ribonucleoprotein L	HNRNPL	7	7	7	20	7.2011e-47	0.50608	0.71085	1.3659
Q9UN37;I3L4J1;O75351;Q6PIW4-2;Q6PIW4	Vacuolar protein sorting-associated protein 4A;Vacuolar protein sorting-associated protein 4B	VPS4A;VPS4B	5	3	3	8.2	1.7263e-07	0.50585	0.67797	1.4471
B8ZZG1;Q9NZW5;C9J4Q3;C9JGI8	MAGUK p55 subfamily member 6	MPP6	4	5	5	13.3	1.7496e-16	0.50539	0.54315	1.2403
Q96C19;H0Y4Y4;C9JTV4;Q8WYH2;Q9BUP0-2;Q9BUP0	EF-hand domain-containing protein D2	EFHD2	6	4	4	16.2	2.1223e-12	0.50447	0.58762	1.4667
Q96IZ0;H0YHP5;F8W1M8	PRKC apoptosis WT1 regulator protein	PAWR	3	4	4	15.9	9.695e-53	0.50239	0.65919	1.5386
Q8WXX5	DnaJ homolog subfamily C member 9	DNAJC9	1	4	4	16.9	4.0386e-74	0.50228	0.74886	1.472
Q9BXJ9;Q9BXJ9-4;Q6N069-5;Q6N069-4;Q6N069-3;Q6N069-2;Q6N069	N-alpha-acetyltransferase 15, NatA auxiliary subunit	NAA15	7	8	8	9.4	3.0825e-20	0.50135	0.62648	1.1239
P18031;B4DSN5	Tyrosine-protein phosphatase non-receptor type 1;Tyrosine-protein phosphatase non-receptor type	PTPN1	2	4	4	10.8	2.4792e-43	0.49458	0.55168	1.1881
Q09666;E9PQE3;E9PJZ0;E9PKR9;E9PJC6;E9PLK4;Q09666-2	Neuroblast differentiation-associated protein AHNAK	AHNAK	7	129	129	39	0	0.49387	0.54959	1.1035
Q9NZN4;B4DNU6	EH domain-containing protein 2	EHD2	2	4	3	6.8	8.1817e-15	0.49355	0.8828	1.5827
Q8IZP0-11;Q8IZP0-10;Q8IZP0-8;F5H1G9;Q8IZP0-7;F8WA55;Q8IZP0-2;Q8IZP0-4;Q8IZP0-3;Q8IZP0-5;Q8IZP0-6;Q8IZP0-9;F8WA56;Q8IZP0-12;Q8IZP0;A6NFN2;H0Y6B5;F8WAL6;Q9NYB9-3;E9PEZ7;Q9NYB9-2;E7EW77;E7EP65;Q9NYB9-4;Q9NYB9;J3KNB2	Abl interactor 1;Abl interactor 2	ABI1;ABI2	26	2	2	6.1	4.7864e-08	0.49285	0.70749	1.2485
P22626;P22626-2	Heterogeneous nuclear ribonucleoproteins A2/B1	HNRNPA2B1	2	6	6	23.2	1.1497e-27	0.49236	0.90971	1.6282
Q5JW30;O95793-2;O95793-3;O95793;Q5JW28	Double-stranded RNA-binding protein Staufen homolog 1	STAU1	5	3	3	8.7	3.5451e-29	0.49155	0.78036	1.4247
P30153;F5H3X9;B3KQV6;C9J9C1;E9PH38;P30154-5;P30154-4;P30154;P30154-2;E9PPI5;E9PNM7;E9PHZ6;H0YDG7;J3KR29;P30154-3	Serine/threonine-protein phosphatase 2A 65 kDa regulatory subunit A alpha isoform	PPP2R1A	15	10	10	24.6	1.0586e-79	0.49097	0.5511	1.1892
P25705;P25705-2;K7ENP3;K7EK77;K7ERX7;K7EJP1;K7EQH4;K7ENJ4;K7ESA0	ATP synthase subunit alpha, mitochondrial	ATP5A1	9	15	15	33.3	1.6059e-135	0.48948	0.51668	1.0211
Q9Y3I0;E7EQS9	tRNA-splicing ligase RtcB homolog	C22orf28	2	9	9	21	1.0908e-34	0.48871	0.56837	1.1175
P62081;B5MCP9	40S ribosomal protein S7	RPS7	2	7	7	49	9.0342e-67	0.48826	0.47717	1.0398
Q15029-2;K7EJ81;Q15029;K7EP67;K7EJ74	116 kDa U5 small nuclear ribonucleoprotein component	EFTUD2	5	10	10	12.6	2.9745e-37	0.48648	0.69769	1.7652
C9JEV6;Q9UJ70;Q9UJ70-2;H7C3G9;H0YEB7;H7C1L7;E9PPU6;H0YF44;H0YC94	N-acetyl-D-glucosamine kinase	NAGK	9	8	8	35.8	3.4222e-65	0.48639	0.5421	1.2348
Q92499	ATP-dependent RNA helicase DDX1	DDX1	1	11	11	19.9	1.5107e-128	0.48624	0.5712	1.1293
A8K8G0;P51858-2;P51858;P51858-3	Hepatoma-derived growth factor	HDGF	4	7	7	44.2	1.6773e-30	0.48605	0.73499	1.4389
Q5QPP3;Q5QPP4;Q14376;Q5QPP1;Q5QPP2;Q5QPP9	UDP-glucose 4-epimerase	GALE	6	3	3	14.1	2.0619e-13	0.48408	0.66021	1.4308
P54886-2;P54886	Delta-1-pyrroline-5-carboxylate synthase;Glutamate 5-kinase;Gamma-glutamyl phosphate reductase	ALDH18A1	2	7	7	10.2	2.4446e-60	0.48134	0.55673	1.1128
F5H5A9;Q9Y2Z0-2;Q9Y2Z0	Suppressor of G2 allele of SKP1 homolog	SUGT1	3	2	2	9.4	1.2507e-07	0.48114	0.55087	1.0804
P02751-5;F8W7G7;P02751-17;P02751-3;P02751;P02751-7;P02751-15;P02751-6;P02751-11;P02751-4;P02751-10;P02751-9;P02751-14;P02751-13;P02751-8;P02751-12;H0Y7Z1;H0Y4K8	Fibronectin;Anastellin;Ugl-Y1;Ugl-Y2;Ugl-Y3	FN1	18	20	20	13.7	1.584e-283	0.47967	0.7119	1.517
E5RJ68;O00203;F5GYB0;H0YBD0;F5GWU4;Q13367;B7ZKS0	AP-3 complex subunit beta-1	AP3B1	7	8	8	8.6	2.1166e-30	0.47862	0.4994	0.99607
Q01433-3;Q01433-5;Q01433-2;Q01433-4;H0Y360;Q01433;E9PIJ1;E9PJF6;H0YCL9;H0YF16	AMP deaminase 2	AMPD2	10	6	6	9.7	1.2199e-32	0.47802	0.6044	1.0867
Q13459-2;M0R300;Q13459;M0R0P8;M0R2J3;B2RTY4-3;H3BRD5;B2RTY4-2;B2RTY4;B2RTY4-4	Unconventional myosin-IXb;Unconventional myosin-IXa	MYO9B;MYO9A	10	2	2	0.7	0.0045288	0.47519	0.65509	1.3889
Q01813;Q01813-2;B1APP6;H0Y757;B1APP8;H0Y3Y3;Q5VSR5	6-phosphofructokinase type C	PFKP	7	11	9	15.7	1.2685e-74	0.47224	0.3858	0.86361
Q8IVF2-3;Q8IVF2;Q8IVF2-2	Protein AHNAK2	AHNAK2	3	19	19	15.9	1.0849e-103	0.47154	0.50763	1.0555
J3KR24;P41252;Q5TCC4;Q5TCC5;Q5TCD2;Q5TCD1;Q5TCC6	Isoleucine--tRNA ligase, cytoplasmic	IARS	7	20	20	18.8	2.989e-299	0.4699	0.49351	1.0697
O95372;Q5QPN5;E7EPS4;Q5QPN9;Q5QPQ1;Q5QPQ0;Q5QPQ3;Q5QPQ2	Acyl-protein thioesterase 2	LYPLA2	8	2	2	6.9	1.4339e-05	0.46564	0.85537	1.5896
P31689;B7Z5C0;P31689-2	DnaJ homolog subfamily A member 1	DNAJA1	3	4	4	11.3	3.0538e-43	0.46557	0.59225	1.2449
H3BPE1;H3BQK9;Q9UPN3-3;Q9UPN3-2;F8W8Q1;Q9UPN3-5;Q9UPN3;Q9UPN3-4;F5GZL7;H0Y390;E9PLY5;H0YD69;E9PNZ4;E9PS75;B4E2T3;H0Y4F5;H0Y314	Microtubule-actin cross-linking factor 1, isoforms 1/2/3/5	MACF1	17	13	11	2.2	3.5502e-45	0.46515	0.50251	1.006
Q13131;Q13131-2	5-AMP-activated protein kinase catalytic subunit alpha-1	PRKAA1	2	2	2	3	9.5635e-06	0.46397	0.50553	1.1122
P51570;B4E1G6;K7ERJ9;K7EII7	Galactokinase	GALK1	4	4	4	12	1.7249e-12	0.46365	0.41203	0.9605
P23919;G5E9E9;H7BZ20;H7C3A4;H7C312	Thymidylate kinase	DTYMK	5	4	4	15.1	1.2284e-09	0.46207	0.5841	1.0854
P49327;J3KTF0	Fatty acid synthase;[Acyl-carrier-protein] S-acetyltransferase;[Acyl-carrier-protein] S-malonyltransferase;3-oxoacyl-[acyl-carrier-protein] synthase;3-oxoacyl-[acyl-carrier-protein] reductase;3-hydroxypalmitoyl-[acyl-carrier-protein] dehydratase;Enoyl-[acyl-carrier-protein] reductase;Oleoyl-[acyl-carrier-protein] hydrolase	FASN	2	65	65	33.5	0	0.45751	0.5343	1.1453
P42224;P42224-2;J3KPM9;E7EPD2;D2KFR9;E7ENM1;H7BZB5;E9PH66	Signal transducer and activator of transcription 1-alpha/beta	STAT1	8	13	13	22.4	4.7477e-78	0.45485	0.52211	1.1033
F5GYN4;Q96FW1;F5GYJ8;J3KR44;F5H6Q1;F5H3F0;Q96FW1-2	Ubiquitin thioesterase OTUB1	OTUB1	7	4	4	17.4	1.1422e-61	0.45463	0.52447	1.2094
O15067;F5GWT9;J3KT98;J3QSG0;J3QSH6;H0YGH1	Phosphoribosylformylglycinamidine synthase	PFAS	6	4	4	4.4	1.0921e-41	0.45462	0.55903	1.2051
Q15393;Q15393-2;Q15393-3;H3BMB0;J3QRB2;J3QL37;I3L4G7	Splicing factor 3B subunit 3	SF3B3	7	12	12	11.8	2.6087e-135	0.45364	0.65298	1.3919
F5H7E2;P42285;H0YAC4	Superkiller viralicidic activity 2-like 2	SKIV2L2	3	6	6	7.2	1.3719e-20	0.45209	0.73652	1.6449
P53396-2;P53396;B4E3P0;K7ESG8	ATP-citrate synthase	ACLY	4	18	18	21.5	3.2185e-229	0.45026	0.58757	1.321
Q9C0C2;Q9C0C2-2;E9PKE7;E9PKK0	182 kDa tankyrase-1-binding protein	TNKS1BP1	4	11	11	10.5	6.8846e-37	0.44982	0.55248	1.2135
Q93008-1;Q93008;O00507;O00507-2;E9PFG1	Probable ubiquitin carboxyl-terminal hydrolase FAF-X;Probable ubiquitin carboxyl-terminal hydrolase FAF-Y	USP9X;USP9Y	5	12	12	5.2	1.1346e-32	0.44742	0.47277	1.1467
Q9NR12;Q9NR12-3;D6RF83;Q9NR12-5;H7BYK4;Q9NR12-6;Q9NR12-4;D6RH06;Q9NR12-2;D6RAN1	PDZ and LIM domain protein 7	PDLIM7	10	4	4	9.6	2.1689e-13	0.44731	0.69807	1.4383
P61106	Ras-related protein Rab-14	RAB14	1	8	8	51.2	4.3331e-111	0.44651	0.70983	1.6309
P53004;C9J1E1	Biliverdin reductase A	BLVRA	2	3	3	12.8	6.7692e-15	0.44504	0.52673	1.289
Q15366-6;Q15366-3;Q15366;Q15366-2;B4DLC0;H3BRU6;G3V0E8;F8VZX2;B4DXP5;Q15366-4;Q15366-5;F8W0G4;F8VXH9;F8W1G6;J3QT27;P57721-2;P57721-3;P57721-5;E9PFP8;P57721-4;P57721;H3BSS4;F8VTZ0;F8VRH0;H3BSP4;C9K0A2;F8WC71;C9IZV9;C9J7A9;C9JSA6;C9J5V4;H3BND9;C9JTY5;C9JZY3;C9J0A4;P57723-2;P57723	Poly(rC)-binding protein 2	PCBP2	37	9	6	32.1	1.3287e-91	0.44448	0.50365	1.2811
P21912	Succinate dehydrogenase [ubiquinone] iron-sulfur subunit, mitochondrial	SDHB	1	4	4	16.1	5.4559e-25	0.44431	0.72479	1.1478
Q92734-2;Q92734;C9JTY3;C9JUE0;C9JJP5	Protein TFG	TFG	5	2	2	6.8	3.3805e-06	0.44382	0.56371	1.2032
Q8WX93-3;Q8WX93;Q8WX93-8;Q8WX93-5;Q8WX93-4;Q8WX93-2;Q8WX93-9;Q8WX93-7;H0YA05;D6R9F5;F8WA26;D6RBB1;F8WC13;H0Y952;Q8WX93-6	Palladin	PALLD	15	17	17	23.6	2.4255e-102	0.44279	0.57607	1.1841
P35221;P35221-2;F8W845;G3XAM7;P35221-3;E5RFM3;E5RJL0;E5RIE0;E5RHV7;H0YBB8;E5RGY7;E5RGY6;E5RG03;E5RIB1;A6NKP0;P26232-4;P26232-6;P26232-3;Q9UI47;P26232-2;P26232-5;P26232	Catenin alpha-1	CTNNA1	22	5	5	7.8	2.4998e-52	0.4417	0.46066	1.1409
J3KNL6;O15027-2;O15027-4;O15027-3;O15027;O15027-5;Q8N9G1	Protein transport protein Sec16A	SEC16A	7	7	7	4.5	1.5622e-25	0.4414	0.47094	1.0125
P07858;R4GMQ5;E9PS78;E9PR54;E9PJ67;E9PCB3;E9PKQ7;E9PNL5;E9PHZ5;E9PLY3;E9PSG5;E9PQM1	Cathepsin B;Cathepsin B light chain;Cathepsin B heavy chain	CTSB	12	3	3	12.7	7.0775e-18	0.43819	0.59163	1.2677
P63261;I3L3I0;I3L1U9;I3L4N8;K7EM38;I3L3R2;J3KT65	Actin, cytoplasmic 2;Actin, cytoplasmic 2, N-terminally processed	ACTG1	7	23	1	64.5	0	0.43677	0.43545	0.99908
P11177-2;P11177;P11177-3;F8WF02;C9J634	Pyruvate dehydrogenase E1 component subunit beta, mitochondrial	PDHB	5	6	6	17.3	7.7691e-30	0.43637	0.62981	1.3052
C9JZ20;E7ESE2;E9PCW0;C9JW96;P35232;B4DY47;D6RBK0	Prohibitin	PHB	7	3	3	16.4	2.5724e-08	0.43617	0.6302	1.3217
K7ENL3;P40763-2;P40763;G8JLH9	Signal transducer and activator of transcription 3	STAT3	4	4	4	9.1	1.4299e-106	0.43594	0.47487	1.2274
Q8N556;Q8N556-2	Actin filament-associated protein 1	AFAP1	2	2	2	3.4	5.9911e-17	0.43173	0.53029	1.2553
O15357;O15357-2;F5GY16;H0YFZ4	Phosphatidylinositol 3,4,5-trisphosphate 5-phosphatase 2	INPPL1	4	6	6	6.4	3.1848e-23	0.42884	0.51402	1.2834
E7EVA0;P27816;P27816-6;P27816-2;B9ZVR1;P27816-5;P27816-4;E9PGM5;H7C4C5;B5MEG9;B4DSQ1;H0Y2V1;F8W9U4;H7C456;P27816-7	Microtubule-associated protein;Microtubule-associated protein 4	MAP4	15	21	21	12.7	1.9477e-147	0.42807	0.55868	1.2585
Q07065	Cytoskeleton-associated protein 4	CKAP4	1	15	15	29.9	9.0659e-182	0.42568	0.44992	1.0429
P54709;C9JA36;B7Z1N7;H7C4L9;H7C547;F8WBY4;C9JXZ1	Sodium/potassium-transporting ATPase subunit beta-3	ATP1B3	7	3	3	12.9	1.5624e-07	0.42521	0.5671	1.3745
P61289;P61289-2;B3KQ25;K7ESG5;K7ENH2;K7EMD0;K7EPX6;K7EKR3;B7Z8D3	Proteasome activator complex subunit 3	PSME3	9	5	5	26.4	2.0652e-48	0.42512	0.57572	1.3779
F6SKP1;F5GY20;Q14956-2;Q14956	Transmembrane glycoprotein NMB	GPNMB	4	2	2	5.9	5.2664e-53	0.42351	0.55826	1.2578
P48444;B0YIW6;P48444-2;E9PK34	Coatomer subunit delta	ARCN1	4	7	7	11.7	2.2602e-39	0.42252	0.45185	0.9539
P46821;D6RA32;D6RA40;D6RCL2;D6RGJ3	Microtubule-associated protein 1B;MAP1B heavy chain;MAP1 light chain LC1	MAP1B	5	25	24	16.4	0	0.42084	0.5521	1.3398
P61978-3;P61978;P61978-2;Q5T6W5;Q5T6W2;Q5T6W1;S4R359;S4R457	Heterogeneous nuclear ribonucleoprotein K	HNRNPK	8	11	11	32.7	3.4305e-166	0.42018	0.60657	1.4526
Q53GQ0;Q96EA9;E9PI21	Estradiol 17-beta-dehydrogenase 12	HSD17B12	3	2	2	8	1.373e-23	0.41887	0.46212	1.0984
P12814-2;P12814;P12814-3;P12814-4;H9KV75;G3V2W4;G3V2N5;H0YJW3;H7C5W8;H0YJ11;G3V5M4;G3V2X9;G3V2E8;P35609;B2RCS5;Q08043;G3V380	Alpha-actinin-1	ACTN1	17	21	17	33	0	0.41853	0.40028	0.83359
P35579;P35579-2;Q5BKV1;B1AH99;E7ERA5;REV__S4R3H4;REV__E7EQT4;REV__Q9UKV3-5;REV__Q9UKV3;P12883;P13535;Q9UKX3;Q9Y623;P13533;P12882;P11055;Q9UKX2;A7E2Y1	Myosin-9	MYH9	18	98	82	49	0	0.41807	0.72539	1.7337
P49419-2;P49419;F8VS02;P49419-4;H0YHM6;P49419-3;F8VVF2	Alpha-aminoadipic semialdehyde dehydrogenase	ALDH7A1	7	7	7	17.8	3.5304e-23	0.41428	0.48107	1.0651
B4DUS9;O95861;O95861-2;F8VZG4;F8W1J0;B4DPS5;A6NF51;F8VRY7;F8VVW8	3(2),5-bisphosphate nucleotidase 1	BPNT1	9	3	3	15.8	6.6814e-12	0.41401	0.76829	1.5132
Q86V48-2;Q86V48-3;Q86V48	Leucine zipper protein 1	LUZP1	3	2	2	2.7	4.2631e-06	0.41341	0.33355	0.80679
Q15149-4;Q15149-7;Q15149-8;Q15149-9;Q15149-5;Q15149-6;Q15149-3;Q15149-2;Q15149;E9PMV1;E9PKG0;H0YDN1;E9PQ28;E9PIA2;E9PPU0;P58107	Plectin	PLEC	16	106	105	27.2	0	0.41339	0.30336	0.72855
B5MD38;B4E2W0;P55084;C9JEY0;C9JE81;C9K0M0;F5GZQ3	Trifunctional enzyme subunit beta, mitochondrial;3-ketoacyl-CoA thiolase	HADHB	7	4	4	14.8	3.315e-15	0.41228	0.68703	1.5526
P36551;H0YA22;D6RER6	Coproporphyrinogen-III oxidase, mitochondrial	CPOX	3	5	5	13	4.6195e-24	0.41137	0.4148	1.0825
P21266	Glutathione S-transferase Mu 3	GSTM3	1	4	3	22.7	1.8412e-16	0.40845	0.47006	1.2641
Q9UBQ7;U3KQ56	Glyoxylate reductase/hydroxypyruvate reductase	GRHPR	2	2	2	12.5	2.4126e-31	0.40809	0.43004	0.92684
Q9Y613;B4DVN5	FH1/FH2 domain-containing protein 1	FHOD1	2	2	2	1.9	2.1608e-08	0.40705	0.45102	1.0607
O14936-3;O14936-4;O14936-6;F8W998;O14936-2;H9KV37;O14936;Q5JS79;Q5JS72;O14936-5;Q5JS74	Peripheral plasma membrane protein CASK	CASK	11	3	3	3.8	2.8683e-08	0.40703	0.64282	1.5423
F5H2T0;O95163	Elongator complex protein 1	IKBKAP	2	6	6	7	1.1784e-16	0.40548	0.70921	1.5215
Q99733;F5HFY4;E9PNW0;E9PJJ2;E9PS34;E9PNJ7;C9J6D1;E9PKI2;E9PP22;A8MXH2;E9PKT8;C9JZI7;C9J1B1;H0YCI4	Nucleosome assembly protein 1-like 4	NAP1L4;NAP1L4b	14	4	3	16	6.2036e-58	0.40497	0.58442	1.6753
F8VPD4;P27708;H7C2E4;H7C3Z5;H7BZB3;P31327-2;P31327;P31327-3	CAD protein;Glutamine-dependent carbamoyl-phosphate synthase;Aspartate carbamoyltransferase;Dihydroorotase	CAD	8	27	27	16.5	3.0156e-220	0.40221	0.46962	1.1457
E7EQI7;Q12768	WASH complex subunit strumpellin	KIAA0196	2	2	2	2.5	8.908e-16	0.39971	0.56364	1.4385
D6RAA6;P57088;H0Y8N0	Transmembrane protein 33	TMEM33	3	3	3	13.1	3.8676e-09	0.39939	0.50912	1.327
Q92900-2;Q92900	Regulator of nonsense transcripts 1	UPF1	2	9	9	10.3	1.3074e-34	0.39779	0.50975	1.3583
P33176;E9PET8;J3KNA1;Q12840;O60282-2;C9JWB9	Kinesin-1 heavy chain	KIF5B	6	17	14	21	6.9109e-165	0.39721	0.42606	1.2003
O75643;O75643-2;C9JAQ9;B4E0P5	U5 small nuclear ribonucleoprotein 200 kDa helicase	SNRNP200	4	22	22	11.4	1.9777e-74	0.39696	0.60953	1.4782
H0YLC7;P16930;Q53XA7	Fumarylacetoacetase	FAH;DKFZp686F13224	3	2	2	14.3	1.6906e-14	0.39482	0.47199	1.3369
Q9UQ35;I3L1I8;Q9UQ35-3;I3L182;I3L4D8;Q9UQ35-2	Serine/arginine repetitive matrix protein 2	SRRM2	6	6	6	3.1	5.0682e-30	0.39463	0.56065	1.3558
Q00610-2;Q00610;J3KS13;P53675-2;P53675;J3KR87;K7EJJ5;J3KSQ2;J3QL20;J3KRF5;F5H5N6	Clathrin heavy chain 1	CLTC	11	40	40	29.2	0	0.39169	0.60965	1.5587
O15294-3;O15294;O15294-4;O15294-2;C9JZL3;H7C2T7	UDP-N-acetylglucosamine--peptide N-acetylglucosaminyltransferase 110 kDa subunit	OGT	6	8	8	9.7	4.0397e-23	0.39132	0.442	1.0943
Q13885;Q9BVA1;F5H0I4;Q5SQY0;I3L2F9;A6NNZ2;A6NKZ8;Q9H4B7;CON__ENSEMBL:ENSBTAP00000025008;M0R1I1;K7ES63	Tubulin beta-2A chain;Tubulin beta-2B chain	TUBB2A;TUBB2B	11	23	3	56.4	0	0.38937	0.55275	1.2347
Q8N3C0;Q8N3C0-4;J3KNJ4;Q8N3C0-3;E5RFZ0	Activating signal cointegrator 1 complex subunit 3	ASCC3	5	5	5	2.5	1.0154e-15	0.38827	0.5037	1.06
P06753-5;P06753-2;Q5VU59;Q5HYB6;P06753-4;P06753-3;Q5VU58;Q5VU61;J3KN67;D6R904;P06753;Q5VU63;D6RFM2;H0YL80;K7EP68;A6NL28-2;A6NL28	Tropomyosin alpha-3 chain	TPM3;DKFZp686J1372	17	18	13	49.2	7.1372e-228	0.38723	0.55605	1.3701
Q14247-3;Q14247;Q14247-2;H7C314;B4E358;E9PKG3;E9PP90;H0YEV2;H0YCD9	Src substrate cortactin	CTTN	9	7	7	17.5	2.8513e-69	0.38722	0.46588	1.1395
P09543-2;P09543;B4DFN6;K7ERC4	2,3-cyclic-nucleotide 3-phosphodiesterase	CNP	4	6	6	14.5	1.3885e-30	0.38284	0.51568	1.2968
P61160;F5H6T1;P61160-2	Actin-related protein 2	ACTR2	3	7	7	22.3	2.6481e-70	0.38164	0.40557	0.99852
Q14204;H0YJ21	Cytoplasmic dynein 1 heavy chain 1	DYNC1H1	2	69	69	18.5	0	0.38055	0.425	1.1014
F5H698;B4DER1;Q9P2J5;B4DJ10	Leucine--tRNA ligase, cytoplasmic	LARS	4	11	11	10.4	4.1908e-53	0.37597	0.45792	1.1292
Q02952-3;Q02952-2;Q02952	A-kinase anchor protein 12	AKAP12	3	6	6	6.3	3.8391e-63	0.37476	0.58831	1.735
K7EIG1;O75153;I3L2B0;I3L318;I3L0P4	Protein KIAA0664	KIAA0664	5	5	5	3.9	6.4408e-16	0.37325	0.52095	1.0317
Q99714;Q99714-2;Q5H928	3-hydroxyacyl-CoA dehydrogenase type-2	HSD17B10	3	4	4	24.1	3.2909e-84	0.36801	0.46687	1.211
E9PKG1;Q99873-3;Q99873-2;Q99873-4;Q99873;H7C2I1;E9PQ98;E9PIX6;E9PNR9;H0YDE4	Protein arginine N-methyltransferase 1	PRMT1	10	5	5	21.2	1.7993e-34	0.36356	0.52313	1.3076
A5YKK6;A5YKK6-2;A5YKK6-3;A5YKK6-4;B5MDN3;H3BMZ2;H3BR89;H3BMH0;H3BNB1	CCR4-NOT transcription complex subunit 1	CNOT1	9	15	15	6.9	2.056e-51	0.36211	0.41616	1.0626
Q92598-2;Q92598-3;Q92598;B4DYH1;B4DY72;R4GN69	Heat shock protein 105 kDa	HSPH1	6	14	13	22.7	7.4061e-103	0.36171	0.5415	1.4441
Q5H909;Q9UNF1-2;H7BXW3;Q9UNF1;Q5H907;G5E999;B1AKF1;G5E9N2;Q12816-2;Q9Y5V3;Q9Y5V3-2;F5GY27;B1AKE9;Q12816	Melanoma-associated antigen D2	MAGED2	14	5	5	10.7	3.2792e-16	0.36118	0.50714	1.4373
Q9HB71;Q9HB71-3;B2ZWH1;Q9HB71-2	Calcyclin-binding protein	CACYBP	4	7	7	36	2.3233e-152	0.36027	0.47752	1.3212
P18084	Integrin beta-5	ITGB5	1	2	2	2.8	1.0806e-06	0.35976	0.63074	1.5794
B4DT77;P20073-2;P20073	Annexin;Annexin A7	ANXA7	3	6	6	20.2	2.0383e-81	0.35563	0.29325	0.92877
P23246-2;P23246;H0Y9K7	Splicing factor, proline- and glutamine-rich	SFPQ	3	5	5	10.9	6.6005e-45	0.35552	0.35076	1.0442
Q99615-2;Q99615;K7EPP7;K7ESP1;K7EIH8	DnaJ homolog subfamily C member 7	DNAJC7	5	2	2	5.3	1.1163e-06	0.35444	0.39892	1.1949
A2T926;P42167-2;G5E972;P42167;P42166;H0YJH7	Lamina-associated polypeptide 2, isoforms beta/gamma;Thymopoietin;Thymopentin;Lamina-associated polypeptide 2, isoform alpha;Thymopoietin;Thymopentin	TMPO	6	3	3	16.5	3.81e-11	0.35414	0.38943	1.0042
P21333-2;P21333;Q5HY54;E9PHF0;F8WE98;H0Y5C6;H0Y5F3;H7C2E7	Filamin-A	FLNA	8	93	86	50.4	0	0.3538	0.45674	1.2903
H0YI98;F8VW18;F8W1I6;F5H223;Q13561;Q13561-3;Q13561-2;F5H2S7	Dynactin subunit 2	DCTN2	8	2	2	10.4	1.4292e-30	0.35363	0.4116	0.84186
Q9HB90;Q9NQL2;Q9NQL2-2	Ras-related GTP-binding protein C;Ras-related GTP-binding protein D	RRAGC;RRAGD	3	3	3	6.5	2.7691e-07	0.35339	0.55387	1.3885
P30837	Aldehyde dehydrogenase X, mitochondrial	ALDH1B1	1	3	3	6.6	9.8557e-11	0.35006	0.32325	1.1393
E9PLK3;P55786;B7Z463;E5RJ24;E7EWZ2;A6NEC2;F5GZY4;H0YAQ6;H0YDG0;E9PP11;A6NEC2-2;H0YCQ5;E9PJY4;E9PPD4;A6NEC2-3	Puromycin-sensitive aminopeptidase	NPEPPS	15	12	12	15.5	6.961e-121	0.34894	0.31797	0.90651
B4E0V0;B4E152;B4E1D7;Q9NVS9;J3QQV6	Pyridoxine-5-phosphate oxidase	PNPO	5	2	2	10.2	1.1695e-05	0.34621	0.28967	0.78048
Q01082;Q01082-3;Q01082-2;F8W6C1	Spectrin beta chain, non-erythrocytic 1	SPTBN1	4	36	35	20.1	0	0.34434	0.34722	1.1008
Q9UHD8-3;Q9UHD8-7;Q9UHD8-2;Q9UHD8-5;Q9UHD8;K7EK18;K7EL40;Q9UHD8-4;Q9UHD8-9;Q9UHD8-8;K7ER52;K7EIE4;K7EQD7;K7ERG1;K7EIR4;K7EKN4;K7EN52;K7ENQ5;K7EJ51;K7EJZ2;K7ELJ9;K7ER14	Septin-9	SEPT9	22	4	4	10.4	2.0678e-14	0.34397	0.39934	1.2712
D6R9P3;D6RD18;Q99729-3;D6RBZ0;Q99729-2;Q99729-4;Q99729	Heterogeneous nuclear ribonucleoprotein A/B	HNRNPAB	7	4	4	11.4	2.2263e-16	0.33893	0.65537	2.3572
Q99439-2;B4DDF4;Q99439;B4DUT8;K7ES69;H3BVI6;H3BQH0;U3KPS3	Calponin-2	CNN2	8	7	6	43.3	8.1279e-81	0.33888	0.50998	1.5392
F5H3I4;B4DXP9;R4GMT0;P61163	Alpha-centractin	ACTR1A	4	4	3	20.9	7.178e-46	0.33871	0.5413	1.5072
Q13813-3;Q13813;Q13813-2;A6NG51	Spectrin alpha chain, non-erythrocytic 1	SPTAN1	4	35	35	18	5.4264e-291	0.33116	0.38814	1.1895
Q9NPQ8-2;Q9NPQ8-4;Q9NPQ8;Q9NPQ8-3;H0YE35;E9PSI0;Q9NVN3-4;Q9NVN3-3;Q9NVN3;Q9NVN3-1;B7WPL0	Synembryn-A;Synembryn-B	RIC8A;RIC8B	11	2	2	4.2	6.3325e-12	0.33062	0.39008	1.2853
P14868;Q68CR9;H7BZ35;C9J7S3;C9JLC1;C9JQM9;H7C278	Aspartate--tRNA ligase, cytoplasmic	DARS;DKFZp781B11202	7	13	13	30.7	3.7196e-99	0.33027	0.36218	0.95543
P04843;B7Z4L4;F8WF32	Dolichyl-diphosphooligosaccharide--protein glycosyltransferase subunit 1	RPN1	3	10	10	19.9	1.9849e-64	0.32905	0.41673	1.298
Q9BVG4;A6NDF3	UPF0368 protein Cxorf26	CXorf26	2	3	3	17.6	1.4014e-20	0.32636	0.5685	1.5688
E9PH29;P30048	Thioredoxin-dependent peroxide reductase, mitochondrial	PRDX3	2	4	4	18.9	1.5764e-49	0.3263	0.27145	0.80181
P06493;E5RIU6;P06493-2;K7ELV5;Q00526;G3V317;K7EJ83;H0YAZ9;Q00534;E7EUK8;Q96Q40-2;Q96Q40-4;Q96Q40-3;O94921-3;Q96Q40-5;Q96Q40;O94921-2;O94921;Q07002;Q07002-2;Q07002-3;J3QSD7;Q9NYV4-3;Q14004-2;Q9NYV4-2;Q9NYV4;Q14004	Cyclin-dependent kinase 1	CDK1	27	7	5	26.3	1.189e-26	0.32473	0.44841	1.5128
Q9Y266	Nuclear migration protein nudC	NUDC	1	6	6	26	4.4502e-30	0.31535	0.38475	1.2663
P08107;P08107-2;E7EP94	Heat shock 70 kDa protein 1A/1B	HSPA1A	3	15	8	23.9	1.9838e-137	0.31456	0.37357	1.1678
Q15181;Q5SQT6	Inorganic pyrophosphatase	PPA1	2	6	6	23.9	6.3667e-145	0.31411	0.33872	1.2993
P54687-4;P54687;P54687-5;F5H2F2;P54687-2;P54687-3	Branched-chain-amino-acid aminotransferase, cytosolic	BCAT1	6	3	3	9.9	4.8228e-27	0.31331	0.45458	1.3678
P41091;Q2VIR3-2;F8W810;Q2VIR3;H7BZU1	Eukaryotic translation initiation factor 2 subunit 3;Putative eukaryotic translation initiation factor 2 subunit 3-like protein	EIF2S3;EIF2S3L	5	5	5	17.4	2.4623e-38	0.31082	0.19441	0.63791
P36957;B7Z5W8;Q86SW4;H0YJF9;G3V5M3;G3V3F0	Dihydrolipoyllysine-residue succinyltransferase component of 2-oxoglutarate dehydrogenase complex, mitochondrial	DLST	6	6	6	16.6	4.1071e-39	0.30838	0.44394	1.4459
B5MCE7;B5MCH7;E7ETZ4;Q9Y6E2;Q75MG1	Basic leucine zipper and W2 domain-containing protein 2	BZW2	5	3	2	10.2	2.4505e-07	0.30304	0.46539	1.553
P47755;C9JUG7;B4DG50;F8W9N7;F8WED3	F-actin-capping protein subunit alpha-2	CAPZA2	5	10	9	50.7	4.5732e-153	0.30224	0.29886	1.0178
O95248;G5E933;O95248-4;H0YD05;Q86WG5	Myotubularin-related protein 5;Myotubularin-related protein 13	SBF1;SBF2	5	2	2	1.2	6.5328e-13	0.30131	0.49938	1.5834
P11047	Laminin subunit gamma-1	LAMC1	1	9	9	7.7	3.2438e-46	0.30059	0.43899	1.4374
P52907	F-actin-capping protein subunit alpha-1	CAPZA1	1	9	8	48.3	5.5615e-171	0.29995	0.31823	0.94994
P04844-2;P04844;Q5JYR4;Q5JYR7	Dolichyl-diphosphooligosaccharide--protein glycosyltransferase subunit 2	RPN2	4	5	5	14.1	1.7933e-66	0.29951	0.3719	1.3674
D6RGI3;Q9NVA2;D6RER5;Q9NVA2-2;Q14141-3;D6RDU5;Q14141-2;Q14141-4;B1AMS2;Q14141;F5H1J5;H0Y9G8;D6RDP1;C9JV02;D6R9Y6;H0Y961;Q92599-3;B4E049;Q92599-2;A6NMH6;A6NFQ9;F6W7K9;F8W8I8;Q92599	Septin-11;Septin-6	SEPT11;SEPT6	24	4	4	10.1	8.2593e-16	0.29749	0.32076	1.1269
P26373;J3QSB4;P26373-2;H3BTH3	60S ribosomal protein L13	RPL13	4	6	6	29.4	3.9006e-29	0.29715	0.37355	1.1857
Q96P70	Importin-9	IPO9	1	6	6	7.5	1.6882e-46	0.29472	0.26137	0.89368
F8VWC5;G3V203;H0YHA7;Q07020;J3QQ67;F8VYV2;F8VUA6	60S ribosomal protein L18	RPL18	7	4	4	23.9	3.0864e-62	0.29463	0.37471	1.2622
Q14203-3;Q14203-4;E7EX90;Q14203-6;Q14203;Q14203-5;Q14203-2;Q6AWB1;E7EWF7;C9J1B7;C9JZA4;C9JTE5;C9JJN7;C9JJD0;C9JKG6;E9PCY0	Dynactin subunit 1	DCTN1;DKFZp686E0752	16	7	7	7.4	6.8669e-43	0.28942	0.34324	1.2137
P07339;H7C469;C9JH19;F8WD96;H7C1V0;F8W787	Cathepsin D;Cathepsin D light chain;Cathepsin D heavy chain	CTSD	6	15	15	42.2	3.3493e-167	0.28912	0.32142	1.1836
Q6NZI2;Q6NZI2-2;Q6NZI2-3	Polymerase I and transcript release factor	PTRF	3	12	12	32.6	3.1213e-257	0.28357	0.46371	1.6672
Q92974-3;Q92974-2;Q92974;Q5VY93	Rho guanine nucleotide exchange factor 2	ARHGEF2	4	3	3	3.1	1.8545e-13	0.28029	0.34538	1.1647
P60891;P21108;P11908;P11908-2;A6NMS2;B1ALA7;H7C540;D3YTJ7;B1ALA9;B4DNL6	Ribose-phosphate pyrophosphokinase 1;Ribose-phosphate pyrophosphokinase 3;Ribose-phosphate pyrophosphokinase 2;Ribose-phosphate pyrophosphokinase	PRPS1;PRPS1L1;PRPS2	10	2	2	7.5	2.2662e-08	0.28017	0.44429	1.581
P11021	78 kDa glucose-regulated protein	HSPA5	1	31	30	48.9	0	0.28001	0.34749	1.2012
Q16831;Q86Y75;F8WD51;C9J486;C9JIP2;B4DND0;C9K0J2	Uridine phosphorylase 1	UPP1	7	5	5	15.8	8.5024e-14	0.27974	0.40358	1.4151
F5H780;E9PMY9;E9PIR7;B2R5P6;Q16881-5;E2QRB9;Q16881-2;B7Z2S5;Q16881-4;E9PNQ6;E7ESI6;Q16881-3;E7EW10;Q16881-6;B7Z904;Q16881;E9PRI8;E9PKD3	Thioredoxin reductase 1, cytoplasmic	TXNRD1	18	3	3	7.8	3.1287e-11	0.27958	0.30308	1.1421
P11413;P11413-3;P11413-2;E7EUI8;E7EM57;E9PD92	Glucose-6-phosphate 1-dehydrogenase	G6PD	6	18	18	37.9	7.7232e-120	0.27937	0.31048	1.1194
B1AK87;P47756-2;B1AK88;P47756;F6USW4;B1AK85;F6Q0E3	F-actin-capping protein subunit beta	CAPZB	7	13	13	40.8	6.5028e-70	0.27928	0.3067	1.0961
P51610-2;P51610;P51610-4;A6NEM2;P51610-3;H7C1C4	Host cell factor 1;HCF N-terminal chain 1;HCF N-terminal chain 2;HCF N-terminal chain 3;HCF N-terminal chain 4;HCF N-terminal chain 5;HCF N-terminal chain 6;HCF C-terminal chain 1;HCF C-terminal chain 2;HCF C-terminal chain 3;HCF C-terminal chain 4;HCF C-terminal chain 5;HCF C-terminal chain 6	HCFC1	6	6	6	3.9	7.8869e-31	0.27566	0.4371	1.5715
P07384;E9PL37;E9PIA9;E9PLX0;E9PJJ3;E9PLC9;E9PMC6;E9PJA6;E9PSA6;E9PQB3;E9PRM1	Calpain-1 catalytic subunit	CAPN1	11	9	9	10.9	2.6352e-26	0.27216	0.29812	0.98211
C9JRH2;C9JMJ4;C9J3R0;C9JQZ4;C9JW69;P18754;P18754-2	Regulator of chromosome condensation	RCC1	7	3	3	18.3	9.2353e-24	0.2703	0.43671	1.3285
P39656;E7EWT1;U3KQ84	Dolichyl-diphosphooligosaccharide--protein glycosyltransferase 48 kDa subunit	DDOST	3	7	7	16.4	1.9835e-23	0.26926	0.33826	1.1075
P26641;B4DTG2	Elongation factor 1-gamma	EEF1G	2	11	11	23.8	1.33e-72	0.25946	0.3091	1.2606
P63104;E7EX29;E7ESK7;B0AZS6;E5RGE1;E5RIR4;E9PD24;E7EVZ2;P63104-2;B7Z2E6;H0YB80	14-3-3 protein zeta/delta	YWHAZ	11	9	6	37.1	6.8212e-124	0.2578	0.33464	1.3984
H7C3T4;Q13162;A6NJJ0	Peroxiredoxin-4	PRDX4	3	5	3	28.6	4.4905e-37	0.25718	0.36533	1.4056
O43795-2;E9PDF6;O43795;E7EPB4;H7C2Y7	Unconventional myosin-Ib	MYO1B	5	4	4	3.9	9.4732e-17	0.25369	0.19383	0.83895
O00148;Q13838;Q13838-2;F8VQ10;Q5STU3;B4DP52;H0Y400;F6WLT2;O00148-2;F6S4E6;F6UN21;F6TRA5;K7EQN7;B1Q2N1;K7EN69;F6QYI9;K7EPJ3;F6R6M7;B4DIJ6;F6UJC5;K7ENP6;F6QWI5;K7EL56;K7EIL8;F6U6E2;F6S2B7;F6SXL5;E7EMX2;H0YCC6;K7EN25	ATP-dependent RNA helicase DDX39A;Spliceosome RNA helicase DDX39B	DDX39A;DDX39B;BAT1	30	7	7	14.5	5.3388e-34	0.25362	0.4985	1.804
P49756;P49756-2;P49756-3;H0YE46;E9PQU5	RNA-binding protein 25	RBM25	5	4	4	5.3	1.3104e-10	0.2517	0.27666	1.1049
Q96HE7;G3V2H0;G3V3E6;G3V503;G3V5B3;Q5TAE8;Q86YB8	ERO1-like protein alpha	ERO1L	7	8	8	23.3	2.3865e-38	0.25	0.37269	1.4211
Q15404-2;Q15404	Ras suppressor protein 1	RSU1	2	3	3	14.7	3.7461e-08	0.2451	0.39945	1.5333
P23526;P23526-2	Adenosylhomocysteinase	AHCY	2	9	9	24.1	2.7906e-97	0.23914	0.25887	1.1479
O60664-4;O60664-3;O60664;K7EL96;K7ERZ3;K7ER39;O60664-2	Perilipin-3	PLIN3	7	7	7	25.8	1.038e-115	0.23488	0.19476	0.95817
P06576;F8VPV9;H0YH81;F8W079;F8W0P7;F8VQY0;H0YI37	ATP synthase subunit beta, mitochondrial;ATP synthase subunit beta	ATP5B	7	14	14	39.3	2.4015e-229	0.23055	0.31242	1.2663
H0Y4R1;P12268;E7ETK5	Inosine-5-monophosphate dehydrogenase 2	IMPDH2	3	9	9	20.6	8.4707e-174	0.23041	0.39734	1.3636
Q9UBS4;H7C2Y5	DnaJ homolog subfamily B member 11	DNAJB11	2	5	5	16.8	1.8765e-29	0.22909	0.32078	1.4316
C9JD32;B9ZVP7;J3KT29;P62829	60S ribosomal protein L23	RPL23	4	2	2	25.3	9.5587e-06	0.22047	0.19696	0.97452
B4DYD8;E7ENZ3;B7ZAR1;E9PCA1;P48643	T-complex protein 1 subunit epsilon	CCT5	5	13	13	31	2.8572e-108	0.2202	0.24725	1.1684
P31350;P31350-2;C9JXC1;Q7LG56-3	Ribonucleoside-diphosphate reductase subunit M2	RRM2	4	8	6	27.5	8.8e-63	0.21772	0.32579	1.597
Q00341;Q00341-2;H0Y394;H7C0A4;C9J5E5;C9JIZ1;C9JZI8;C9JT62;C9JHS7;C9JK79;C9JHZ8;C9JES8;H7BZC3;H7C2D1;C9JMQ6;C9JQ82;C9JBS3;C9JEJ8;C9JKQ5;C9JHN6;C9JHS9;C9J739	Vigilin	HDLBP	22	15	15	17.5	6.6421e-83	0.21397	0.30556	1.3106
P51148;P51148-2;K7ERI8;K7ERQ8;F8VVK3;K7ENY4;F8VWU4;F8VVZ0;F8VUA5;P61020-2;P61020;F8WCY6;F8WD79;F8VPW9;F8VSF8;F8VWZ7	Ras-related protein Rab-5C	RAB5C	16	5	3	31.5	2.0526e-48	0.21356	0.26572	1.137
O95347-2;O95347;Q5T821	Structural maintenance of chromosomes protein 2	SMC2	3	12	12	13.3	1.3634e-33	0.21166	0.32163	1.2835
Q99832;Q99832-3;F5GZK5;Q99832-4;B7Z1C9;Q99832-2;F8WAM2;F8WBP8	T-complex protein 1 subunit eta	CCT7	8	17	17	39.6	8.2017e-148	0.20979	0.25667	1.2083
P62277;J3KMX5;E9PS50	40S ribosomal protein S13	RPS13	3	5	5	27.8	4.337e-25	0.20977	0.25266	1.1857
P49368-2;P49368;B4DUR8;E9PRC8;Q5SZX6;E9PQ35;E9PM09;Q5SZX9;Q5SZW8	T-complex protein 1 subunit gamma	CCT3	9	18	18	41.4	1.2096e-91	0.2097	0.2597	1.2869
P30041	Peroxiredoxin-6	PRDX6	1	13	13	61.2	8.8021e-166	0.20849	0.23372	1.0995
P15924;P15924-2	Desmoplakin	DSP	2	64	64	26	0	0.20752	0.39123	1.8793
J3KNT0;Q16658;C9JPH9;C9JFC0;H7BYX5	Fascin	FSCN1	5	8	8	20.8	7.5894e-110	0.20706	0.26005	1.2531
F8VZJ2;H0YHX9;Q13765;Q13765-2;E9PAV3;F8W0W4;F8W1N5;F8VNW4;F8VZ58;Q9BZK3	Nascent polypeptide-associated complex subunit alpha	NACA	10	5	5	51.5	2.3718e-197	0.20462	0.37742	1.5488
B5MCX3;Q15019;Q15019-2;C9J2Q4;H7C310;C9IY94;C9IZU3;C9JQJ4;C9J938;C9JB25;H7C2Y0;B5MD47;C9JZI2	Septin-2	SEPT2	13	6	6	24.6	1.2474e-35	0.20306	0.29747	1.6226
Q5JR04;Q9HCE1;Q9HCE1-2	Putative helicase MOV-10	MOV10	3	9	9	11.4	1.5073e-25	0.20233	0.34154	1.8245
B7Z9L0;P50991;P50991-2;B7Z2F4	T-complex protein 1 subunit delta	CCT4	4	12	12	32.7	3.8698e-181	0.20104	0.20555	1.1894
Q92616	Translational activator GCN1	GCN1L1	1	37	37	17.5	2.4258e-194	0.19791	0.2425	1.1075
D6RF44;H0YA96;D6RAF8;H0Y8G5;Q14103-4;B4DTC3;Q14103-3;Q14103-2;Q14103;D6RBQ9;D6RD83;F5H6R6	Heterogeneous nuclear ribonucleoprotein D0	HNRNPD	12	6	5	44.6	9.4618e-28	0.19327	0.45146	2.5673
P17987;E7EQR6;E7ERF2;F5H282;F5GZ03;F5GYL4;F5GZI8;F5H136;F5H7Y1;F5H676	T-complex protein 1 subunit alpha	TCP1	10	13	13	26.4	1.1423e-77	0.19032	0.21807	1.0914
P13489;E9PMJ3;E9PLZ3;E9PIM9;E9PMA9;E9PMN0;E9PIK5;H0YCR7	Ribonuclease inhibitor	RNH1	8	3	3	8.9	4.6796e-38	0.18996	0.15901	0.96859
E9PK01;P29692;P29692-2;E9PRY8;E9PMW7;E9PPR1;E9PL12;E9PQ49;E9PI39;P29692-3;E9PIZ1;H0YCK7;P29692-4;E9PN91;E9PL71;E9PQZ1;E9PK72;E9PK06;E9PKK3;E9PQC9;H0YE58;H0YE72;E9PNW6;E9PJD0	Elongation factor 1-delta	EEF1D	24	9	9	39.8	4.423e-125	0.18872	0.22387	1.259
F5GWF6;P78371;F8VQ14;P78371-2	T-complex protein 1 subunit beta	CCT2	4	13	13	35.5	5.7469e-303	0.18863	0.1891	1.1189
Q86VP6;Q86VP6-2;Q86VP6-3;H0YH27;F5H6I6;F8WBB8;O75155-2;O75155	Cullin-associated NEDD8-dissociated protein 1	CAND1	8	12	12	13.5	2.5052e-99	0.18648	0.23038	1.1024
O75369-2;O75369-9;O75369;O75369-6;O75369-3;O75369-8;E7EN95;O75369-7;O75369-5;O75369-4;H7C5L4;Q8WXT3	Filamin-B	FLNB	12	58	51	29.8	0	0.18605	0.19589	1.095
Q8NBS9-2;Q86UY0;Q8NBS9	Thioredoxin domain-containing protein 5	TXNDC5	3	6	6	18.5	1.0977e-42	0.17757	0.22984	1.211
Q8N163-2;Q8N163;H0YC69;E5RFJ3;H0YC58;G3V119;H0YB24;E5RGU7;E5RHJ4	DBIRD complex subunit KIAA1967	KIAA1967	9	9	9	13.9	8.0658e-35	0.17168	0.24295	1.6346
P40227;P40227-2;B4DPJ8;Q92526;Q92526-2;Q92526-3;J3KRI6	T-complex protein 1 subunit zeta	CCT6A	7	11	11	24.3	8.2575e-128	0.16612	0.22912	1.1272
P12270;Q5SWX9	Nucleoprotein TPR	TPR	2	16	16	9.3	1.2709e-89	0.16104	0.15928	1.154
Q9BTW9;J3KR97;Q9BTW9-4;Q9BTW9-5;C9J1U4;I3L4D2;I3L1S3;I3L3H4;I3L131;Q9BTW9-3;I3L143;I3L0V3;I3L163;I3L500;I3L439;I3L120	Tubulin-specific chaperone D	TBCD	16	6	6	6.3	5.5474e-37	0.16085	0.20265	1.2445
P29279;P29279-2	Connective tissue growth factor	CTGF	2	2	2	6.3	5.0341e-07	0.16055	0.39335	2.6306
P50990;B4DEM7;B4DQH4;H7C4C8;H7C2U0	T-complex protein 1 subunit theta	CCT8	5	15	15	32.3	6.7718e-93	0.15884	0.19462	1.2306
A8MUB1;P68366;C9JDS9;C9JEV8;C9JQ00;C9JJQ8;C9JDL2	Tubulin alpha-4A chain	TUBA4A	7	20	2	55	0	0.15679	0.18922	1.2931
O95373;E9PLJ0	Importin-7	IPO7	2	11	11	12.6	2.1051e-76	0.15676	0.16868	1.1593
C9JXB8;C9JNW5;P83731	60S ribosomal protein L24	RPL24	3	3	3	24.8	5.654e-18	0.15635	0.18051	1.357
Q9BSJ8;Q9BSJ8-2;F8VZB1	Extended synaptotagmin-1	ESYT1	3	10	10	13.2	1.3264e-69	0.15415	0.17311	1.1845
P60866;P60866-2;E5RIP1;E5RJX2;G3XAN0	40S ribosomal protein S20	RPS20	5	2	2	19.3	8.1039e-12	0.15381	0.12747	0.91122
P10809;E7ESH4;E7EXB4;B7Z712;C9JL25;C9JL19;C9JCQ4;C9J0S9	60 kDa heat shock protein, mitochondrial	HSPD1	8	23	23	45	0	0.15193	0.20976	1.3987
Q14315-2;Q14315	Filamin-C	FLNC	2	71	62	36.3	0	0.15061	0.17885	1.1548
P26640;B4DZ61;A2ABF4;H0Y426	Valine--tRNA ligase	VARS	4	18	18	19.5	3.4854e-142	0.14988	0.17024	1.0713
P53621;P53621-2	Coatomer subunit alpha;Xenin;Proxenin	COPA	2	17	17	15.4	8.0915e-72	0.1498	0.19475	1.392
Q14008-2;Q14008;Q14008-3;H0YDX5;E9PQH5	Cytoskeleton-associated protein 5	CKAP5	5	15	15	9.2	1.7958e-54	0.14603	0.18607	1.4268
P62258;P62258-2;K7EM20;B4DJF2;I3L3T1;I3L0W5;K7EIT4;F8WEB6;A2IDB1;A2IDB2	14-3-3 protein epsilon	YWHAE	10	9	6	35.3	1.3018e-47	0.14161	0.20038	1.3597
P26038;E9PQ82;E9PNV3;P35241-3;E9PNP4	Moesin	MSN	5	17	10	30.3	5.3938e-144	0.13953	0.18904	1.3805
H0Y3Y4;H0YFF6;Q16181-2;E7ES33;E7EPK1;Q16181;F5GZE5;G3V1Q4;Q6ZU15	Septin-7	SEPT7	9	4	4	14.2	3.3474e-31	0.12587	0.15603	1.3401
Q15691	Microtubule-associated protein RP/EB family member 1	MAPRE1	1	6	6	32.8	3.1495e-69	0.1149	0.14114	1.3849
P60842;J3KT12;P60842-2;J3KTB5;J3QS69;J3KSZ0;J3QR64;J3QL43;E7EQG2;Q14240;Q14240-2;J3KTN0;J3QLN6;J3KS25;J3QKZ9;Q9NZE6;J3KSN7;J3KT04;J3KS93;E7EMV8;B4E102;J3QL52;J3QQP0;E9PBH4;F8WE11;I3L3H2	Eukaryotic initiation factor 4A-I	EIF4A1	26	15	14	43.8	3.0667e-122	0.11435	0.13653	1.1853
P22314;Q5JRR6;Q5JRR9;Q5JRS0;Q5JRS1;Q5JRS3;Q5JRS2	Ubiquitin-like modifier-activating enzyme 1	UBA1	7	21	21	27.2	0	0.10316	0.12309	1.3055
Q04637-5;E7EX73;Q04637-4;E9PGM1;Q04637-3;E7EUU4;Q04637;Q04637-8;Q04637-9;Q04637-6;Q04637-7;C9JF13;C9J6B6;C9K073;C9J2Z7;H7C044;H7C0V6;F5H8J4;F5H564;Q504Z1;O43432;O43432-3;F8WCF2;C9JHW9	Eukaryotic translation initiation factor 4 gamma 1	EIF4G1	24	18	18	15.7	3.9451e-154	0.097746	0.098251	1.13
B7Z254;Q15084;F8WA83;B5MCQ5;Q15084-2	Protein disulfide-isomerase A6	PDIA6	5	8	8	21.1	1.4947e-76	0.096919	0.11094	1.2478
O14980;C9JKM9;C9J673;C9IZS4;C9JQ02;C9JV99;H7BZC5;F8WF71;C9JF49;C9IYM2	Exportin-1	XPO1	10	18	18	19.9	4.8915e-134	0.095004	0.13448	1.459
P62249;M0R3H0;M0R210;M0R1M5;Q6IPX4;M0QX76	40S ribosomal protein S16	RPS16	6	5	5	38.4	1.0206e-26	0.09481	0.078193	0.87684
P42704;B8ZZ38;C9JCA9	Leucine-rich PPR motif-containing protein, mitochondrial	LRPPRC	3	23	23	20.7	2.4057e-221	0.086819	0.07618	1.0662
P08238;Q58FF7;Q5T9W8;Q58FF6;Q58FG1	Heat shock protein HSP 90-beta	HSP90AB1	5	35	22	49.3	0	0.075351	0.11789	1.5986
P37802	Transgelin-2	TAGLN2	1	9	9	44.7	1.5631e-83	0.071986	0.093387	1.2976
P23528;G3V1A4;E9PP50;E9PK25;E9PLJ3;E9PS23;E9PQB7;Q9Y281-3;Q9Y281	Cofilin-1	CFL1	9	7	7	54.2	1.2623e-207	0.067197	0.086132	1.278
Q9Y490;Q5TCU6;Q9Y4G6;H0YMT1	Talin-1	TLN1	4	42	42	25	0	0.066486	0.092257	1.3617
P30050;P30050-2	60S ribosomal protein L12	RPL12	2	5	5	43	2.0585e-58	0.060183	0.10724	1.4804
P14618;P14618-3;P14618-2;H3BTN5;H3BQ34;Q504U3;H3BUW1;H3BTJ2;H3BT25;H3BU13;H3BN34;H3BQZ3;P30613-2;P30613	Pyruvate kinase isozymes M1/M2;Pyruvate kinase	PKM	14	35	35	69.1	0	0.047556	0.064118	1.3218
P04406;P04406-2;E7EUT5;O14556	Glyceraldehyde-3-phosphate dehydrogenase	GAPDH	4	20	20	62.4	0	0.040807	0.057812	1.5471
P14625;F8W026;H0YIV0;Q58FF3	Endoplasmin	HSP90B1	4	20	18	26.7	2.4169e-216	0.033279	0.06972	2.3046

## Sheet: Ku interactors
Table S1: Proteins identified as Ku interactors by SILAC LC-MS/MS with a SILAC ratio ≥ 2 ordered by ratio H/M
Label	Cell line	Treatment		Ku70 = XRCC6; Ku80 = XRCC5
Light (L)	RPE-GFP	Phleomycin, MLN4924
Medium (M)	RPE-GFP-KU70	Phleomycin		Proteins with increased (SILAC ratio H/M ≥ 2) enrichment in cells treated with MLN4924
Heavy (H)	RPE-GFP-Ku70	Phleomycin, MLN4924		Proteins with decreased (SILAC ratio H/M ≤ 0.5) enrichment in cells treated with MLN4924
Protein IDs	Protein names	Gene names	Number of proteins	Peptides	Unique peptides	Sequence coverage [%]	PEP	Ratio M/L	Ratio H/L	Ratio H/M
P11388;P11388-2;P11388-3;P11388-4	DNA topoisomerase 2-alpha	TOP2A	4	30	22	21.5	1.909e-195	6.284	10.844	2.1743
Q9BUH6	Uncharacterized protein C9orf142	C9orf142	1	3	3	22.1	9.9281e-49	1.9556	4.1998	2.0538
P49917	DNA ligase 4	LIG4	1	13	13	15.1	4.8402e-161	19.39	32.911	2.032
Q00059;Q00059-2;H7BYN3	Transcription factor A, mitochondrial	TFAM	3	5	5	23.2	3.0895e-101	5.7133	11.633	1.8903
P46063;F8WA66;F8WD97;F5H2L2;F5H4P4;F5H3W0	ATP-dependent DNA helicase Q1	RECQL	6	15	15	27.7	3.5552e-127	4.6314	8.187	1.7808
H3BR27;P38159-3;H0Y6E7;H3BT71;P38159;P38159-2;H3BNC1;Q96E39;O75526;Q8N7X1	RNA-binding motif protein, X chromosome;RNA-binding motif protein, X chromosome, N-terminally processed;RNA binding motif protein, X-linked-like-1;RNA binding motif protein, X-linked-like-1, N-terminally processed;RNA-binding motif protein, X-linked-like-2	RBMX;RBMXL1;RBMXL2	10	4	4	55.1	9.2244e-26	3.0606	4.8301	1.692
Q9H307;Q9H307-2;G3V5F0;G3V579	Pinin	PNN	4	8	8	14.4	3.4026e-48	5.1419	8.7495	1.642
P27694;I3L4R8;I3L524;I3L2M5	Replication protein A 70 kDa DNA-binding subunit	RPA1	4	6	6	11.4	1.7652e-24	4.4319	6.7256	1.636
P46013-2;P46013	Antigen KI-67	MKI67	2	11	11	6.8	3.952e-27	8.9631	14.244	1.6349
F6TQG2;P28370-2;P28370	Probable global transcription activator SNF2L1	SMARCA1	3	21	10	19.4	6.9613e-164	6.8125	10.161	1.6296
Q02880-2;Q02880;E9PCY5;B4DLV2;J3KTB7;H7BZ82	DNA topoisomerase 2-beta;DNA topoisomerase 2	TOP2B	6	31	23	20.3	1.7905e-198	7.2725	11.407	1.6272
Q9UIG0-2;Q9UIG0	Tyrosine-protein kinase BAZ1B	BAZ1B	2	17	17	13.6	8.8474e-79	8.0804	13.393	1.6043
P35052;H7C410;H7C024;H7BZE9;C9J4Y6;H7BZL4	Glypican-1;Secreted glypican-1	GPC1	6	6	6	13.4	1.5504e-65	6.2445	7.6631	1.5939
P17480-2;E9PKP7;P17480;E9PLT2;E9PMM2;H0YDH7	Nucleolar transcription factor 1	UBTF	6	14	14	21.9	1.2005e-95	8.7208	14.585	1.5844
P16401	Histone H1.5	HIST1H1B	1	6	5	19	7.8842e-19	4.7028	7.2852	1.5771
Q9Y5B9;G3V5A4;G3V401;G3V2X0	FACT complex subunit SPT16	SUPT16H	4	29	29	29.7	0	5.6059	8.444	1.5741
P40937-2;P40937;F8W9B4;C9JH72;F5H304;E9PEP3;F5H5S0;F5H0U6	Replication factor C subunit 5	RFC5	8	4	4	17.6	8.3207e-19	3.5964	5.7309	1.5732
O60264	SWI/SNF-related matrix-associated actin-dependent regulator of chromatin subfamily A member 5	SMARCA5	1	30	19	29.5	0	6.7379	10.868	1.5592
E9PJA7;E9PK09;Q9NYF8-4;E9PQN2;E9PKI6;Q9NYF8-3;E9PK91;Q9NYF8-2;Q9NYF8	Bcl-2-associated transcription factor 1	BCLAF1	9	3	3	6.2	1.6959e-08	2.0827	3.2129	1.5397
P15927;P15927-2;P15927-3;Q5TEJ7;Q5TEJ0	Replication protein A 32 kDa subunit	RPA2	5	4	4	21.5	8.8275e-19	3.7274	5.7726	1.5312
Q5QPL9;Q9UKM9-2;Q9UKM9;Q5QPM1;Q5QPM2;Q5QPM0	RNA-binding protein Raly	RALY	6	4	4	22.4	4.0464e-23	4.0244	5.6879	1.4966
Q9NR30-2;Q9NR30;Q9BQ39	Nucleolar RNA helicase 2	DDX21	3	8	8	14.3	4.7808e-34	2.9073	4.5999	1.4953
O43390;B4DT28;S4R3J4;O43390-3;O43390-2;E7ETM7	Heterogeneous nuclear ribonucleoprotein R	HNRNPR;HNRPR	6	8	6	15.6	1.6316e-53	2.028	3.2269	1.487
P38919	Eukaryotic initiation factor 4A-III	EIF4A3	1	11	10	28.5	5.7538e-44	3.2393	4.599	1.4796
Q5JWQ6;E9PEP6;O14786;O14786-3;E7EX60;O14786-2;Q5T7F0;Q5JWQ4	Neuropilin-1	NRP1	8	3	3	6.8	1.199e-30	3.4965	5.4572	1.4722
Q08945;E9PMD4;E9PPZ7	FACT complex subunit SSRP1	SSRP1	3	19	19	29.6	1.364e-205	9.2346	13.631	1.4639
P62805	Histone H4	HIST1H4A	1	10	10	60.2	1.5786e-59	3.9329	4.9626	1.4513
P09874;Q5VX84;Q5VX85	Poly [ADP-ribose] polymerase 1	PARP1	3	33	33	36.6	8.8327e-278	4.0731	5.7759	1.438
G3V4W0;B4DY08;G3V4C1;P07910-2;G3V576;P07910-4;G3V2Q1;P07910;G3V5X6;G3V3K6;G3V251;G3V555;G3V575;B4DSU6;P07910-3;O60812;G3V4M8;G3V2D6;G3V2H6;G3V5V7	Heterogeneous nuclear ribonucleoproteins C1/C2;Heterogeneous nuclear ribonucleoprotein C-like 1	HNRNPC;HNRNPCL1	20	11	11	37.8	1.312e-68	2.9907	4.6075	1.4075
P49916;P49916-2;K7EQB6;K7ERZ5;K7EJR4;K7ENR9	DNA ligase 3	LIG3	6	13	13	13.8	3.0284e-79	2.5451	3.6093	1.3994
H0YKL0;Q9NP66	High mobility group protein 20A	HMG20A	2	2	2	11.9	1.8147e-08	2.9208	3.9025	1.3986
P18827;E9PHH3;H7C1K4	Syndecan-1	SDC1	3	4	4	15.5	1.041e-87	6.4811	9.32	1.3889
Q8WWQ0	PH-interacting protein	PHIP	1	15	15	10.8	1.19e-71	8.2163	12.022	1.3785
Q16778;P33778;P23527;P06899;Q8N257;Q6DRA6;Q6DN03	Histone H2B type 2-E;Histone H2B type 1-B;Histone H2B type 1-O;Histone H2B type 1-J;Histone H2B type 3-B	HIST2H2BE;HIST1H2BB;HIST1H2BO;HIST1H2BJ;HIST3H2BB	7	6	2	41.3	6.2109e-61	9.1808	12.183	1.3775
J3QQW9;Q15022	Polycomb protein SUZ12	SUZ12	2	2	2	3.1	1.3161e-05	3.7929	4.8233	1.3713
Q9Y2W1	Thyroid hormone receptor-associated protein 3	THRAP3	1	7	7	9.2	7.9091e-33	1.977	2.595	1.3698
P43246;P43246-2;E9PHA6;C9J809	DNA mismatch repair protein Msh2	MSH2	4	12	12	13.3	1.9599e-45	2.714	3.8599	1.3655
Q14980;Q14980-2;Q14980-4;Q14980-3;H0YFY6;Q9BTE9;F5H4J1;F5H6Y5;K4DIE0;F5GZW1;F5H2F3;F5H3L6;F5H0Z7;F5H763;F5H1L0;F5H7R5;F5H4Y4;F5GWA2;F5GWK2;F5H073;F5H068;F8W6T3	Nuclear mitotic apparatus protein 1	NUMA1	22	49	49	28.8	0	6.6121	9.0934	1.3581
P78527;E7EUY0;P78527-2;F5GX40;H0YG84	DNA-dependent protein kinase catalytic subunit	PRKDC	5	116	116	29.4	0	3.3372	4.4415	1.357
O75367-2;O75367-3;O75367;B4DJC3;D6RCF2;Q5SQT3	Core histone macro-H2A.1;Histone H2A	H2AFY	6	11	9	41.5	0	8.3075	11.55	1.3527
O14647-2;O14647;G3V418;H3BU65;H0YJG4;H3BTW3;Q9HCK8-2;Q9HCK8;Q8TD26;Q3L8U1-2;Q3L8U1-3;Q3L8U1;Q9P2D1	Chromodomain-helicase-DNA-binding protein 2	CHD2	13	10	6	5.9	4.8812e-27	4.323	4.7773	1.3466
Q12888;F8VY86;Q12888-2;A6NNK5;H7BZY0;C9JXV0;M0R142;H7C3N7	Tumor suppressor p53-binding protein 1	TP53BP1	8	19	19	14.4	1.3828e-107	2.763	3.485	1.3326
Q14191	Werner syndrome ATP-dependent helicase	WRN	1	23	23	17.2	2.1724e-206	29.856	39.181	1.3317
Q99878;Q96KK5;Q9BTM1;Q16777;Q6FI13;P20671;P0C0S8;H0YFX9;Q9BTM1-2;Q71UI9-5	Histone H2A type 1-J;Histone H2A type 1-H;Histone H2A.J;Histone H2A type 2-C;Histone H2A type 2-A;Histone H2A type 1-D;Histone H2A type 1;Histone H2A	HIST1H2AJ;HIST1H2AH;H2AFJ;HIST2H2AC;HIST2H2AA3;HIST1H2AD;HIST1H2AG	10	5	2	35.9	1.6504e-138	6.4376	9.8053	1.3165
K7EMV3;B4DEB1;K7EK07;Q71DI3;Q16695;P84243;P68431;K7ES00;K7EP01;Q6NXT2	Histone H3;Histone H3.2;Histone H3.1t;Histone H3.3;Histone H3.1;Histone H3.3C	H3F3A;HIST2H3A;HIST3H3;HIST1H3A;H3F3C	10	3	3	29.3	7.2253e-14	9.5478	12.055	1.304
P11387;E5RIC7;Q969P6-2;Q969P6;E5RJ95;E5RFS0	DNA topoisomerase 1	TOP1	6	18	18	24.4	2.1385e-113	9.6858	12.924	1.3
Q13619;Q13619-2	Cullin-4A	CUL4A	2	10	4	13	2.3285e-36	2.2324	2.5906	1.2659
Q5SSJ5;B0QZK4;Q5SWC8;Q5SSJ5-2;Q5SSJ5-3;B0QZK9;B0QZK8;Q5SSJ5-5	Heterochromatin protein 1-binding protein 3	HP1BP3	8	4	4	9	6.9124e-12	2.308	2.3603	1.2485
O95343;O95475	Homeobox protein SIX3;Homeobox protein SIX6	SIX3;SIX6	2	2	2	7.2	4.2838e-08	2.0929	3.1308	1.1243
M0R0P1;M0R299;M0QXL5;M0R2Q4;P22087;M0R2U2;M0R1H0;M0R2B0	rRNA 2-O-methyltransferase fibrillarin	FBL	8	4	3	18.9	6.6257e-12	2.1949	2.2917	1.1121
P13010;C9JZ81;H7C0H9	X-ray repair cross-complementing protein 5	XRCC5	3	64	64	82.1	0	13.813	7.9172	1.0759
P12956;B1AHC9;B1AHC8;F5H1I8	X-ray repair cross-complementing protein 6	XRCC6	4	63	63	69.8	0	17.737	19.869	1.0556
P35249;C9JZI1;C9JTT7;C9J8M3;H7C1P0;C9JXZ7;C9JGY5;F8WE44	Replication factor C subunit 4	RFC4	8	5	5	19.6	3.9088e-54	2.4089	2.036	0.97152
O43707;O43707-2;O43707-3;F5GXS2;H7C144;K7EJH8;K7EP19;Q9H254-2;C9JRP8;M0QZQ3;Q9H254-4;Q9H254	Alpha-actinin-4	ACTN4	12	18	14	28.6	1.2752e-169	2.4212	1.1275	0.49202
P08670;B0YJC4;B0YJC5;Q5JVS8;H7C5W5;P17661;P41219;P41219-2;P14136-3;P14136;P14136-2;K7EKH6;F8W835;Q16352;P07197-2;P07196;E7EMV2;E7ESP9;P07197;P12036-2;P12036	Vimentin	VIM	21	41	39	71	0	5.67	1.3457	0.23501
O14818;O14818-2;H0Y586;Q8TAA3-2;Q8TAA3-5;Q8TAA3;O14818-4;F5GY34	Proteasome subunit alpha type-7;Proteasome subunit alpha type-7-like	PSMA7;PSMA8	8	8	8	37.9	2.3948e-108	2.4193	0.50579	0.22296
H0YMZ1;H0YN18;H0YL69;P25789;H0YKT8;H0YMI6;P25789-2;H0YMA1;H0YKS0;H0YLS6;H0YLC2	Proteasome subunit alpha type;Proteasome subunit alpha type-4;Proteasome subunit beta type	PSMA4	11	3	3	14	2.675e-12	4.7503	0.81351	0.19491
P60900;G3V5Z7;G3V3U4;G3V3I1;G3V295;B4DXJ9;G3V4S5;G3V2S7;H0YJC4;B4DQR4	Proteasome subunit alpha type-6;Proteasome subunit alpha type	PSMA6	10	5	5	25.2	1.2132e-37	2.7181	0.52242	0.18517
P35998;B7Z5E2;C9JLS9	26S protease regulatory subunit 7	PSMC2	3	12	12	34.2	7.1194e-83	2.1798	0.35812	0.18164
O00487	26S proteasome non-ATPase regulatory subunit 14	PSMD14	1	4	4	16.1	1.1621e-18	2.8942	0.57327	0.18138
P25788-2;P25788;G3V4X5;G3V3W4;G3V5N4	Proteasome subunit alpha type-3	PSMA3	5	5	5	18.1	1.2794e-14	2.5544	0.42188	0.17968
B4DR63;P62191;G3V4X1	26S protease regulatory subunit 4	PSMC1	3	6	6	23.7	1.0489e-81	4.567	0.74311	0.17183
O00232;O00232-2;J3KTJ5;J3KSK1	26S proteasome non-ATPase regulatory subunit 12	PSMD12	4	8	8	21.1	9.4043e-83	2.7504	0.46576	0.16839
O00231;O00231-2;J3QRY4;J3KSW3	26S proteasome non-ATPase regulatory subunit 11	PSMD11	4	9	9	25.4	7.0911e-91	2.1426	0.34064	0.15767
P55072;C9JUP7;C9IZA5	Transitional endoplasmic reticulum ATPase	VCP	3	27	27	43.2	0	2.8546	0.4406	0.15639
Q99460-2;Q99460;H7BZR6;H7C378;C9J9M4	26S proteasome non-ATPase regulatory subunit 1	PSMD1	5	14	14	20.5	2.906e-121	3.8639	0.57732	0.15429
P51665;B4DXI8;H3BNT7;H3BTM8	26S proteasome non-ATPase regulatory subunit 7	PSMD7	4	5	5	23.1	1.0434e-82	8.4334	1.0867	0.14677
Q9Y2W1	Thyroid hormone receptor-associated protein 3	THRAP3	1	7	7	9.2	7.9091e-33	1.977	2.595	1.3698
Q9BUH6	Uncharacterized protein C9orf142	C9orf142	1	3	3	22.1	9.9281e-49	1.9556	4.1998	2.0538
P11216;H0Y4Z6	Glycogen phosphorylase, brain form	PYGB	2	14	11	18.5	3.7989e-89	1.9369	1.7992	0.91365
P43686;P43686-2	26S protease regulatory subunit 6B	PSMC4	2	7	7	24.6	2.485e-29	1.9367	0.45109	0.23175
Q09028-3;Q09028;Q09028-4;Q09028-2;Q16576-2;H0YF10;Q5JP02;H0YCT5;H0YDK2;Q5JP01;H0YEU5;B4DRT0;E9PNS2;C9JPP3;E9PIC4;E9PNS6	Histone-binding protein RBBP4	RBBP4	16	7	2	17.6	2.3761e-68	1.9217	3.1165	1.7085
Q13200;E7EW34;E9PCS3;H7C1H2;H7C2Q3;C9JPC0	26S proteasome non-ATPase regulatory subunit 2	PSMD2	6	12	12	16.4	1.486e-83	1.8967	0.37216	0.21021
Q8N474;Q6ZSL4	Secreted frizzled-related protein 1	SFRP1	2	3	3	12.1	2.0665e-15	1.886	1.7222	0.87803
Q9NVI7-3;H0Y2W2;Q9NVI7-2;Q5T9A4-3;Q9NVI7;Q5T9A4;Q5T9A4-2;A6NFL3;Q5T2N8	ATPase family AAA domain-containing protein 3A;ATPase family AAA domain-containing protein 3B	ATAD3A;ATAD3B	9	3	3	5.9	4.901e-10	1.8639	1.646	0.90487
O75477;B0QZ43;E5RHW4;O94905	Erlin-1;Erlin-2	ERLIN1;ERLIN2	4	2	2	7.5	3.0947e-16	1.8559	1.3492	0.76569
Q13620-3;Q13620-1;K4DI93;Q13620;A6NE76	Cullin-4B	CUL4B	5	9	3	12.4	1.583e-26	1.8295	1.6914	0.8101
O43242;B4DT72;H0YGV8	26S proteasome non-ATPase regulatory subunit 3	PSMD3	3	13	13	29.4	1.7436e-73	1.8201	0.33074	0.17426
I3L1P8;Q02978;Q02978-2	Mitochondrial 2-oxoglutarate/malate carrier protein	SLC25A11	3	7	7	26.4	4.9427e-27	1.7951	1.8307	1.0752
P28066;P28066-2	Proteasome subunit alpha type-5	PSMA5	2	5	5	25.3	1.6187e-89	1.7831	0.29541	0.17025
P62195;P62195-2;J3QQM1;J3KRP2;J3QSA9;J3QSE0;J3QLH6;J3QRW1;J3KTQ9;J3QRR3;Q8NB90-3;Q8NB90-2;Q8NB90	26S protease regulatory subunit 8	PSMC5	13	8	8	24.9	5.9896e-92	1.7823	0.34212	0.1833
E7EPB3;P50914	60S ribosomal protein L14	RPL14	2	4	4	36.3	9.7624e-17	1.7593	2.0228	1.136
Q9UNM6;Q9UNM6-2;J3KNQ3;E9PL38;H0YD73;E9PQG3;E9PPD2	26S proteasome non-ATPase regulatory subunit 13	PSMD13	7	8	8	24.7	1.8585e-38	1.735	0.28911	0.16749
J3QR09;J3KTE4;P84098;J3QL15	60S ribosomal protein L19	RPL19	4	2	2	13.5	1.105e-21	1.7149	2.2287	1.2041
P52272-2;P52272;M0R2I7;M0QY96;M0R019;M0QZM1;M0QYQ7;M0R2T0;M0R0Y6;M0R0N3	Heterogeneous nuclear ribonucleoprotein M	HNRNPM	10	11	11	21.7	6.734e-132	1.6383	2.0463	1.2499
P62701;Q8TD47;A6NH36;C9JEH7;P22090	40S ribosomal protein S4, X isoform	RPS4X	5	11	11	41.8	9.4607e-51	1.6246	2.1934	1.2161
P35250;P35250-2;H7C5S7;H7C5P1;H7C5Q7;F8WC37;H7C5A0;H7C5G4;H7C5P4	Replication factor C subunit 2	RFC2	9	7	7	24	1.2981e-28	1.6122	2.6867	1.6696
Q96PK6	RNA-binding protein 14	RBM14	1	5	5	10.5	8.2014e-34	1.5869	1.9595	1.4845
P40429;M0QYS1;M0QZU1;Q6NVV1	60S ribosomal protein L13a	RPL13A	4	3	3	14.8	6.6284e-12	1.5861	2.2494	1.3673
E9PM69;R4GNH3;P17980;E9PMD8;E9PKD5;E9PN50;E9PLG2	26S protease regulatory subunit 6A	PSMC3	7	9	9	31.7	1.2415e-43	1.5769	0.32654	0.22465
P53007;B4DP62	Tricarboxylate transport protein, mitochondrial	SLC25A1	2	3	3	10.3	2.1512e-13	1.5589	1.7054	1.0869
Q5JR95;P62241	40S ribosomal protein S8	RPS8	2	7	7	32.4	1.7998e-136	1.5408	1.9192	1.1656
Q8NC69;F5H7I0	BTB/POZ domain-containing protein KCTD6	KCTD6	2	3	3	15.2	1.0861e-20	1.5213	1.8998	1.4721
P05388;Q3B7A4;F8VWS0;F8VU65;F8VPE8;G3V210;F8VW21;F8VQY6;F8VRK7;Q8NHW5;F8VWV4;F8VZS0;F8VS58;F8W1K8	60S acidic ribosomal protein P0;60S acidic ribosomal protein P0-like	RPLP0;RPLP0P6	14	13	13	49.5	2.3321e-213	1.5071	1.8869	1.2643
Q15717;B4DVB8;M0QZR9	ELAV-like protein 1	ELAVL1	3	5	5	19	4.4276e-35	1.48	2.1797	1.374
P24928;Q6NX41	DNA-directed RNA polymerase II subunit RPB1;DNA-directed RNA polymerase	POLR2A	2	5	5	3.1	2.9349e-49	1.4792	2.51	1.6077
Q13490-2;E9PMH5;Q13490;H0YDY3;Q13489;E9PQZ9;E9PIW1;E9PI77;E9PNM6	Baculoviral IAP repeat-containing protein 2;Baculoviral IAP repeat-containing protein 3	BIRC2;BIRC3	9	6	6	12.3	2.8184e-17	1.4603	1.4608	0.93887
P61247;D6RG13;D6RAT0;D6RB09;H0Y9Y4;D6R9B6;F5H4F9;H0Y8L7;E9PFI5;D6RAS7;D6RI02;D6RED7;D6RGE0	40S ribosomal protein S3a	RPS3A	13	8	8	31.1	8.7961e-114	1.4529	1.7042	1.1527
P46778;G3V1B3;M0R181;M0R3I5	60S ribosomal protein L21	RPL21	4	4	4	32.5	4.404e-102	1.451	1.7706	1.1827
P12235	ADP/ATP translocase 1	SLC25A4	1	10	3	29.9	5.8476e-46	1.4425	1.5624	1.0085
Q9BWM7	Sideroflexin-3	SFXN3	1	8	3	30.5	2.3058e-42	1.4289	1.5204	1.0859
O14920;O14920-4;O14920-2;B3KRB7;G3V105;E5RGW5;O14920-3;E5RJH2;E5RGA0;E5RIW0;E5RFT3;E5RFG5;J3KNS5	Inhibitor of nuclear factor kappa-B kinase subunit beta	IKBKB	13	6	6	8.9	1.3875e-31	1.4194	1.2323	1.0366
P62333;H0YJC0;H0YJS8;H0YJE9;H0YJT1	26S protease regulatory subunit 10B	PSMC6	5	8	8	26.7	1.8477e-87	1.3994	0.28447	0.21524
Q14690	Protein RRP5 homolog	PDCD11	1	4	4	2.3	1.6787e-09	1.399	1.4933	1.1395
Q9UEW8	STE20/SPS1-related proline-alanine-rich protein kinase	STK39	1	5	5	9.9	4.499e-34	1.3913	1.827	1.202
P29372-5;P29372-4;P29372-2;P29372;A2IDA3	DNA-3-methyladenine glycosylase	MPG	5	5	5	21.7	1.1132e-30	1.37	1.4639	1.1014
Q00839-2;Q00839;Q5RI18	Heterogeneous nuclear ribonucleoprotein U	HNRNPU	3	11	11	17.7	1.4891e-221	1.3682	2.8025	1.7863
Q09161	Nuclear cap-binding protein subunit 1	NCBP1	1	3	3	4.4	1.6297e-10	1.3594	2.0528	1.6178
P54727;Q5W0S5;Q5W0S4;P54727-2	UV excision repair protein RAD23 homolog B	RAD23B	4	4	4	11.2	5.6293e-15	1.3475	1.546	1.1853
Q86U42-2;Q86U42;H0YJH9;B4DEH8;G3V4T2;Q92843-2	Polyadenylate-binding protein 2	PABPN1	6	2	2	9.1	2.6949e-29	1.3381	2.042	1.4308
H0YEN5;P15880;E9PPT0;E9PMM9;I3L404;E9PM36;E9PQD7;H3BNG3;H0YE27	40S ribosomal protein S2	RPS2	9	7	7	34.9	9.2617e-64	1.3255	1.4025	1.1539
P62906	60S ribosomal protein L10a	RPL10A	1	8	8	27.6	2.4017e-100	1.304	1.7955	1.327
F8W7C6;P27635;H7C123;H7C2C5;Q96L21	60S ribosomal protein L10	RPL10	5	3	3	15.3	1.6885e-36	1.3023	1.7541	1.2178
E9PKU4;P62917;E9PP36;E9PKZ0;G3V1A1	60S ribosomal protein L8	RPL8	5	6	6	17.4	2.3391e-10	1.3015	1.5199	1.2229
Q14669-4;Q14669;Q14669-2;Q14669-3;H7C2Y1	Probable E3 ubiquitin-protein ligase TRIP12	TRIP12	5	14	14	10.5	1.3277e-43	1.2904	1.8009	1.4164
O75828	Carbonyl reductase [NADPH] 3	CBR3	1	5	3	24.2	2.284e-83	1.2885	1.4334	1.1703
P19338;H7BY16	Nucleolin	NCL	2	14	14	23.7	0	1.2648	1.7818	1.4331
Q9UKK3	Poly [ADP-ribose] polymerase 4	PARP4	1	7	7	4.9	9.5271e-21	1.2641	0.97455	0.95599
Q5T8U3;P62424;Q5T8U2	60S ribosomal protein L7a	RPL7A	3	8	8	30.9	2.5162e-114	1.2633	1.6483	1.2712
P45880-2;P45880;P45880-1;B4DKM5;Q5JSD2;Q5JSD1;A2A3S1	Voltage-dependent anion-selective channel protein 2	VDAC2	7	5	5	22.3	9.7573e-32	1.257	1.3172	1.1292
J3QLE5;P14678-2;P63162;P14678;B3KVR1;P14678-3;J3KRY3;S4R3P3	Small nuclear ribonucleoprotein-associated protein N;Small nuclear ribonucleoprotein-associated proteins B and B;Small nuclear ribonucleoprotein-associated protein	SNRPN;SNRPB	8	2	2	8.9	3.7705e-05	1.2458	1.8185	1.3075
B3KR64;O75746;F5GX33	Calcium-binding mitochondrial carrier protein Aralar1	SLC25A12	3	6	4	9.6	5.3601e-14	1.236	1.6654	1.2473
Q12906-5;Q12906-4;Q12906-2;Q12906-6;Q12906-3;Q12906;Q12906-7;K7EKJ9;K7EQR9;K7ERM6;K7ENK6;K7EM82;K7EJ09;K7ER69;K7EQ75;K7EPG3;K7EKY0;Q96SI9-2;Q96SI9	Interleukin enhancer-binding factor 3	ILF3	19	11	11	21	8.6802e-63	1.215	1.7917	1.5629
P39023;G5E9G0;B5MCW2;H7C422;H7C3M2;F8WCR1	60S ribosomal protein L3	RPL3	6	12	12	34	2.9513e-82	1.2055	1.5357	1.262
C9J8B8;Q969S8-2;Q969S8;Q969S8-4;Q969S8-5;Q08AP5	Histone deacetylase 10	HDAC10	6	8	8	16.6	1.6032e-289	1.198	1.0945	0.95494
Q9NZT2-2;Q9NZT2;Q4VXW4	Opioid growth factor receptor	OGFR	3	3	3	6.4	8.4366e-35	1.1909	1.1146	1.1295
Q86V81;E9PB61	THO complex subunit 4	ALYREF	2	3	3	16.3	9.9169e-41	1.1853	1.759	1.324
E9PGM4;Q04446	1,4-alpha-glucan-branching enzyme	GBE1	2	4	4	7.3	3.2749e-19	1.1852	1.1847	0.96206
P50402;Q5HY57	Emerin	EMD	2	3	3	15.7	2.0971e-17	1.1777	1.1944	0.97318
Q9Y265;Q9Y265-2;E7ETR0;H7C4G5;J3QLR1;H7C4I3	RuvB-like 1	RUVBL1	6	10	10	29.6	2.1481e-95	1.174	1.9841	1.6284
P11166;C9JIM8	Solute carrier family 2, facilitated glucose transporter member 1	SLC2A1	2	3	3	7.1	3.8147e-15	1.1653	1.4378	1.1159
Q9UBN7;B4DZH6;Q9UBN7-2;A6NDI8;E7EPS2;C9J172;E9PEH1;E7EP63;E7ER52;E7EUZ1;C9JEF4;H7C0Z9	Histone deacetylase 6	HDAC6	12	9	9	9.1	1.287e-78	1.1615	1.1041	0.98959
P62753;A2A3R5;A2A3R7	40S ribosomal protein S6	RPS6	3	5	5	17.7	3.2456e-61	1.1545	1.5176	1.2137
J3QQT2;J3KRX5;P18621;P18621-3;J3QS96;P18621-2;J3QLC8;J3KRB3;J3KSJ0	60S ribosomal protein L17	RPL17	9	6	6	35.1	3.4925e-135	1.1535	1.5513	1.369
O76094;O76094-2;D6RDY6;R4GNC1	Signal recognition particle 72 kDa protein	SRP72	4	5	5	8.9	4.3807e-29	1.1528	1.3393	1.2113
Q13439-3;Q13439-4;Q13439;Q13439-5;H0Y6I0;C9JHJ5;E7EVX2;Q86W71;C9J0Y3	Golgin subfamily A member 4	GOLGA4	9	59	59	32.7	0	1.1447	0.98458	0.88312
P55060-3;P55060;P55060-4;B4DUC5;P55060-2	Exportin-2	CSE1L	5	19	19	25.2	0	1.1389	0.98487	1.4212
Q9Y2K7;Q9Y2K7-4;Q9Y2K7-5;Q9Y2K7-3;Q9Y2K7-2	Lysine-specific demethylase 2A	KDM2A	5	3	3	3.6	6.8476e-07	1.1276	1.4187	1.1434
Q9BZG1-4;Q9BZG1;A8MYQ9;J3KQW8;C9JBG0;Q9BZG1-2;C9JY26;E7ES60;K7EJW7;K7EIF2;J3QLC6;H7C0Y7	Ras-related protein Rab-34	RAB34	12	4	4	19.4	1.0323e-18	1.1085	1.0883	1.0769
P46777;Q5T7N0	60S ribosomal protein L5	RPL5	2	6	6	20.9	2.3543e-24	1.1012	1.6629	1.4419
P40938;P40938-2	Replication factor C subunit 3	RFC3	2	4	4	12.1	1.5243e-13	1.0943	2.0594	1.7702
P09661;H0YMA0;H0YKK0;H0YLR3	U2 small nuclear ribonucleoprotein A	SNRPA1	4	14	14	52.2	0	1.0927	1.4612	1.3398
J3QKS7;Q969G3-6;Q969G3-5;Q969G3-3;Q969G3-2;Q969G3-4;B4DGM3;Q969G3;H7C048;K7EMQ8;J3KT85;J3QR61	SWI/SNF-related matrix-associated actin-dependent regulator of chromatin subfamily E member 1	SMARCE1	12	3	3	13.9	4.8815e-16	1.0908	1.4008	1.2194
E9PLL0;Q96EY5-3;Q96EY5;E9PQA6;M0QZK6;E9PLZ8;Q96EY5-2	Multivesicular body subunit 12A	FAM125A	7	2	2	24.8	3.8097e-27	1.0854	1.4189	1.2888
O94952-1;O94952;H0YHF6;H0YIE9	F-box only protein 21	FBXO21	4	2	2	5.3	1.3914e-16	1.0809	1.7431	1.9429
O43143;F5H658;Q14562	Putative pre-mRNA-splicing factor ATP-dependent RNA helicase DHX15	DHX15	3	11	10	13.3	1.0132e-47	1.0784	1.4958	1.3103
Q14764;H3BQK6;H3BRL2;H3BUK7;H3BNF6;H3BP76;H3BPZ2;H3BNF2;H3BUP3;H3BQE7;I3L155	Major vault protein	MVP	11	33	33	47.7	0	1.0741	1.0961	1.0031
P18124;A8MUD9;C9JIJ5;C9JZ88	60S ribosomal protein L7	RPL7	4	13	13	41.5	6.8783e-43	1.0713	1.4031	1.2649
E7EMW7;J3KMW7;O95071;E5RFK7	E3 ubiquitin-protein ligase UBR5	UBR5	4	4	4	1.4	1.4638e-09	1.0655	0.42578	0.41998
P05023-3;P05023-4;P05023;P05023-2;M0R116;P13637;P13637-2;P13637-3;B1AKY9;P50993;H0Y7C1;Q13733;Q5TC01;E9PRA5;P54707;P54707-2;Q5TC02;M0QXF2;P20648	Sodium/potassium-transporting ATPase subunit alpha-1;Sodium/potassium-transporting ATPase subunit alpha-3;Sodium/potassium-transporting ATPase subunit alpha-2	ATP1A1;ATP1A3;ATP1A2	19	14	14	16.5	4.1916e-109	1.065	1.1046	1.0078
Q02543;M0R3D6;M0R1A7;M0R117;M0R0P7	60S ribosomal protein L18a	RPL18A	5	5	5	19.9	1.1058e-12	1.0644	1.2016	1.2154
Q63ZY3-3;Q63ZY3;Q63ZY3-2;K7ERU2	KN motif and ankyrin repeat domain-containing protein 2	KANK2	4	2	2	3.7	2.6816e-08	1.0627	1.5097	1.0839
B4E0K5;Q16539-3;Q16539;Q16539-4;Q16539-2	Mitogen-activated protein kinase 14	MAPK14	5	4	4	12.7	3.3639e-10	1.0625	1.4358	1.3659
P23396;P23396-2;E9PPU1;E9PL09;F2Z2S8;H0YCJ7;H0YEU2;H0YF32;E9PQ96;E9PJH4;E9PK82;E9PSF4;E9PQX2;H0YES8	40S ribosomal protein S3	RPS3	14	17	17	67.5	1.2439e-230	1.0512	0.98619	0.96979
Q9HD67;E7EPL7;D6RGD1;E9PEW5;E9PCN3	Unconventional myosin-X	MYO10	5	5	5	2.8	5.878e-20	1.0347	1.4865	1.4719
Q05209;Q05209-2;E9PBR5;H0YC15;H3BM04	Tyrosine-protein phosphatase non-receptor type 12	PTPN12	5	4	4	7.6	5.0325e-20	1.0315	1.3938	1.3174
Q92841-1;Q92841-3;Q92841-2;C9JMU5;Q92841;H3BLZ8	Probable ATP-dependent RNA helicase DDX17	DDX17	6	9	7	15.1	7.3495e-117	1.0293	0.99423	1.116
Q13151	Heterogeneous nuclear ribonucleoprotein A0	HNRNPA0	1	3	3	16.7	1.4258e-22	1.0191	2.6646	2.1689
Q9Y230;B3KQ59;M0R0Y3;M0QXI6;M0R0Z0	RuvB-like 2	RUVBL2	5	10	10	24.4	8.9379e-37	1.0166	1.713	1.5083
Q9BU76-3;Q9BU76-4;Q9BU76;Q9BU76-2	Multiple myeloma tumor-associated protein 2	MMTAG2	4	5	5	34.2	1.3715e-15	1.0154	1.2749	1.2086
P00492	Hypoxanthine-guanine phosphoribosyltransferase	HPRT1	1	7	7	38.1	1.0393e-34	1.0132	1.107	1.0375
Q9UBL6-2;Q9UBL6;H0YEH8;E9PJ31;H3BP03	Copine-7	CPNE7	5	13	12	27.8	3.981e-264	1.0104	0.94224	0.91583
Q6XZF7;Q5SVK8;Q6XZF7-2	Dynamin-binding protein	DNMBP;RP11-114F7.3	3	3	3	1.8	7.3003e-09	1.0028	0.97762	1.2028
P46940;H0YLE8;H0YKA5	Ras GTPase-activating-like protein IQGAP1	IQGAP1	3	19	19	15.1	1.3772e-145	0.99505	0.86653	0.80706
H0YM70;Q9UL46;H0YKU2	Proteasome activator complex subunit 2	PSME2	3	5	5	30.7	5.6419e-49	0.98925	1.0791	1.1918
Q96C86	m7GpppX diphosphatase	DCPS	1	3	3	7.4	0.00016916	0.98313	1.026	1.036
P55265-5;P55265;P55265-4;E7ENU4;P55265-3;H0YCK3;P55265-2	Double-stranded RNA-specific adenosine deaminase	ADAR	7	8	8	11.5	3.6074e-53	0.98169	1.3823	1.2819
P67809;H0Y449;C9J5V9	Nuclease-sensitive element-binding protein 1	YBX1	3	6	3	27.5	1.4237e-60	0.98041	1.2476	1.2226
Q9GZT4;Q3ZK31;I3L4W4;I3L3N0;I3L4B4	Serine racemase	SRR	5	5	5	22.4	2.2887e-59	0.97464	0.9453	1.0313
Q9NPH0;Q9NPH0-2	Lysophosphatidic acid phosphatase type 6	ACP6	2	2	2	6.1	6.9091e-06	0.97392	1.2431	1.1721
P43378;H3BQT6	Tyrosine-protein phosphatase non-receptor type 9	PTPN9	2	3	3	5.2	6.7242e-17	0.97035	1.1287	1.2248
Q7L2E3-3;H7BXY3;Q7L2E3;Q7L2E3-2	Putative ATP-dependent RNA helicase DHX30	DHX30	4	4	4	3.5	8.0708e-20	0.96905	1.0634	1.1811
A6PVX3;P55036-2;P55036;Q5VWC4	26S proteasome non-ATPase regulatory subunit 4	PSMD4	4	3	1	22.7	3.2367e-25	0.96713	0.14312	0.1654
Q9P2E9-2;Q9P2E9;Q9P2E9-3;F8W7S5;A2A2S5;Q8N4C6-6;F8W6D3;Q8N4C6-11;H0YDJ4;H9KV85;E9PN67;Q8N4C6-4;C9J066;Q8N4C6-9;Q8N4C6-2;Q8N4C6;Q8N4C6-5;Q8N4C6-10;Q8N4C6-7	Ribosome-binding protein 1	RRBP1	19	21	21	19.8	0	0.96522	0.94082	0.95922
Q9H0D6;Q9H0D6-2;B4DZC3	5-3 exoribonuclease 2	XRN2	3	4	4	6.4	2.276e-12	0.9634	1.5137	1.6914
P02545;P02545-3;P02545-2;P02545-6;P02545-5;P02545-4;Q5TCI8;H0YAB0	Prelamin-A/C;Lamin-A/C	LMNA	8	27	27	44	0	0.96179	1.0341	1.0726
Q14195-2;Q14195;F5GWI3;H0YBT4;D6RF19;Q14117	Dihydropyrimidinase-related protein 3	DPYSL3	6	16	13	32.7	7.9214e-227	0.95863	1.1745	1.2595
P51114-2;B4DXZ6;P51114;E7EU85;E9PFF5;P51114-3;C9JZE0;C9JY20;C9JAJ4;F8W871;A8MQB8;Q06787-8;Q06787-6;G3V0J0;Q06787-2;Q06787-4;Q06787-5;G8JL90;Q06787-7;Q06787-3;Q06787	Fragile X mental retardation syndrome-related protein 1	FXR1	21	6	5	17.3	5.5923e-60	0.9556	0.86396	0.95067
Q9HCE7-2;Q9HCE7;Q9HAU4;J3QQM4	E3 ubiquitin-protein ligase SMURF1;E3 ubiquitin-protein ligase SMURF2	SMURF1;SMURF2	4	3	3	4.8	2.7812e-11	0.95141	1.1437	1.1583
Q00653-4;Q00653;Q00653-3	Nuclear factor NF-kappa-B p100 subunit;Nuclear factor NF-kappa-B p52 subunit	NFKB2	3	7	7	10.3	2.5032e-29	0.94682	1.2206	1.0988
U3KQJ1;Q9Y2S7	Polymerase delta-interacting protein 2	POLDIP2	2	11	11	35.7	1.6012e-67	0.94578	0.96339	1.0541
H7C5G1;Q2TAA2;B4DMV3;C9JE02;C9JDY4;C9J5J2	Isoamyl acetate-hydrolyzing esterase 1 homolog	IAH1	6	6	6	25.9	5.689e-73	0.94228	1.0831	0.99497
O43837-3;O43837;O43837-2	Isocitrate dehydrogenase [NAD] subunit beta, mitochondrial	IDH3B	3	2	2	9	3.2157e-05	0.9409	1.0511	1.2324
Q9NQZ5;C9JTD3	StAR-related lipid transfer protein 7, mitochondrial	STARD7	2	2	2	7	9.6349e-19	0.94018	0.83776	0.91092
B3KM87;P43243-2;P43243;A8MXP9;H0Y8T4;D6REM6;D6RAM9;D6RAY2;D6RBI2;D6RBK5;D6RE02;D6RIA2;D6R991	Matrin-3	MATR3	13	3	3	9	6.8857e-79	0.93582	1.2238	1.4419
Q9ULA0;E7ETB3;E7EMB6;B9ZVU2;F8WAN0;E7EPX3;C9JBE1;E5RJ35;C9JRG3;C9J1E2	Aspartyl aminopeptidase	DNPEP	10	9	9	18.9	4.7523e-80	0.93366	1.0012	1.0728
Q9NZL9-3;Q9NZL9;E5RJR3;Q9NZL9-4;Q9NZL9-2;E5RFS9;Q9NZL9-5;H7C0X7	Methionine adenosyltransferase 2 subunit beta	MAT2B	8	3	3	14.3	9.7885e-21	0.93315	1.0276	1.2713
C9J338;I3L2I2;E7ENQ1;O95819-4;G3XAA2;H7C360;O95819-2;O95819;O95819-5;Q9UKE5-8;E7EN19;Q8N4C8-5;Q9UKE5-5;E7ESS2;Q8N4C8-2;Q9UKE5-7;Q8N4C8-3;Q9UKE5-3;Q8N4C8-4;F5H5M9;O95819-3;G5E948;Q9UKE5-6;Q9UKE5-2;Q8N4C8;F5H865;Q9UKE5-4;Q9UKE5;E7EX83;C9J840	Mitogen-activated protein kinase kinase kinase kinase 4;Misshapen-like kinase 1;TRAF2 and NCK-interacting protein kinase	TNIK;MINK1;MAP4K4	30	2	2	5.7	1.2452e-08	0.9319	0.9077	0.93966
M0R0F0;P46782;M0QZN2;M0R0R2	40S ribosomal protein S5;40S ribosomal protein S5, N-terminally processed	RPS5	4	5	5	37	5.8173e-123	0.92594	1.2055	1.3389
E9PCY7;P31943;G8JLB6;D6RIU0;D6RBM0;E7EQJ0;D6RAM1;D6R9T0;D6RFM3;D6RIT2;D6RDU3;D6RJ04;D6RIH9;E5RGV0;E7EN40;D6RDL0;D6RF17;E5RGH4;H0YB39;E5RJ94;D6R9D3;H0YAQ2	Heterogeneous nuclear ribonucleoprotein H;Heterogeneous nuclear ribonucleoprotein H, N-terminally processed	HNRNPH1	22	9	5	26.3	1.514e-224	0.92491	1.0276	1.1812
P16615-5;P16615-2;P16615-3;P16615;H7C5W9;O14983-2;O14983;P16615-4;B3KY17;H3BVB2;Q93084-4;Q93084-2;Q93084-3;Q93084-7;Q93084;Q93084-6;Q93084-5	Sarcoplasmic/endoplasmic reticulum calcium ATPase 2;Sarcoplasmic/endoplasmic reticulum calcium ATPase 1	ATP2A2;ATP2A1	17	5	5	5.7	3.3931e-19	0.92397	0.79602	1.0268
B9A062;P13995;B4DY35;Q7Z650;B8ZZU9	Bifunctional methylenetetrahydrofolate dehydrogenase/cyclohydrolase, mitochondrial;NAD-dependent methylenetetrahydrofolate dehydrogenase;Methenyltetrahydrofolate cyclohydrolase	MTHFD2	5	3	3	15.8	2.3274e-10	0.92239	0.96654	1.0583
Q9UJV9;J3KNN5;H0Y8L8	Probable ATP-dependent RNA helicase DDX41	DDX41	3	5	5	10.9	2.7807e-25	0.92098	1.2331	1.309
Q14694;Q14694-3;Q14694-2;H3BQP1;H3BNS8;H3BNA1	Ubiquitin carboxyl-terminal hydrolase 10	USP10	6	5	5	7.5	2.5793e-43	0.91553	0.97803	1.0774
O75533;H7C341	Splicing factor 3B subunit 1	SF3B1	2	9	9	8.1	2.6608e-44	0.91399	1.2534	1.4011
P63151;P63151-2;E5RFR9;E5RIY1;Q9Y2T4-3;Q00005-6;Q9Y2T4-4;Q00005;Q00005-2;Q9Y2T4-2;Q9Y2T4;Q00005-3;Q00005-4;Q00005-5;Q00005-7	Serine/threonine-protein phosphatase 2A 55 kDa regulatory subunit B alpha isoform	PPP2R2A	15	7	5	19	2.4668e-57	0.91118	0.88951	1.0481
B7Z4V9;Q9BT40-2;Q9BT40;F5GXZ0;I3L0Y0;C9JZB0;K7ENF7;K7EPG6;I3L4A5;I3L2L1	Inositol polyphosphate 5-phosphatase K	INPP5K	10	4	4	14	2.3962e-13	0.90991	1.1485	1.3735
O95573;F5GWH2;H7BYZ7;H7C260;O60488-2;O60488	Long-chain-fatty-acid--CoA ligase 3	ACSL3	6	3	3	5	2.4593e-06	0.90932	1.1685	1.0406
Q9BYB4-2;Q9BYB4;C9JPQ6	Guanine nucleotide-binding protein subunit beta-like protein 1	GNB1L	3	2	2	9.9	4.4767e-24	0.90668	1.0793	1.3259
F8W9A9;A8MV29;E7EU78;C9J1R1;Q9Y6K9;Q9Y6K9-2;C9JZ85;Q9Y6K9-3;C9J2V2;C9JH59;C9JN51	NF-kappa-B essential modulator	IKBKG	11	4	4	13.9	2.9396e-76	0.90544	1.0834	1.2271
D6RAN4;P32969;H0Y9V9;E7ESE0;H0Y9R4	60S ribosomal protein L9	RPL9	5	5	5	28	3.3222e-58	0.90503	1.2661	1.461
P25205;B4DWW4;J3KQ69;Q7Z6P5	DNA replication licensing factor MCM3	MCM3	4	16	16	24.9	6.8601e-158	0.89681	1.4358	1.4927
Q9BS26	Endoplasmic reticulum resident protein 44	ERP44	1	8	8	19.7	2.1911e-56	0.8966	0.84617	0.94188
F5H3X6;Q99623-2;F5GY37;Q99623;J3KPX7;F5GWA7;F5H2D2;F5H0C5	Prohibitin-2	PHB2	8	5	5	30	1.632e-16	0.89641	1.2163	1.5707
P29353-3;P29353-2;P29353-7;P29353;P29353-6;H0Y539;P29353-5;Q5T181;Q5T182	SHC-transforming protein 1	SHC1	9	3	3	11	1.9617e-12	0.89392	1.0954	1.3406
P09038-2;P09038-3;P09038-1;P09038	Fibroblast growth factor 2	FGF2	4	2	2	11	7.7178e-05	0.89327	1.1445	1.18
Q5VTE0;P68104;A6PW80;Q5JR01	Putative elongation factor 1-alpha-like 3;Elongation factor 1-alpha 1	EEF1A1P5;EEF1A1	4	19	10	42.9	0	0.89157	1.0425	1.1426
Q5T440;G5EA38	Putative transferase CAF17, mitochondrial	IBA57	2	3	3	10.4	1.5068e-19	0.88997	1.0065	1.229
Q8TAQ2-2;Q8TAQ2-3;Q8TAQ2;F8VXC8;F8VZW6	SWI/SNF complex subunit SMARCC2	SMARCC2	5	3	1	2.8	6.3896e-24	0.88942	1.6214	1.6169
Q9UK41;E9PQR7;E9PM90;Q9UK41-2;E9PR04;E9PI55;E9PLM9	Vacuolar protein sorting-associated protein 28 homolog	VPS28	7	4	4	28.1	1.2165e-131	0.88638	0.98678	1.1421
H7BZN1;H7C1T3;C9J050;P49585;C9JEJ2;Q9Y5K3-2;Q9Y5K3-4;Q9Y5K3-3;Q9Y5K3;C9J2E1	Choline-phosphate cytidylyltransferase A;Choline-phosphate cytidylyltransferase B	PCYT1A;PCYT1B	10	3	3	35	3.9688e-16	0.88483	1.1792	1.1484
P43304-2;P43304;F8W6E4;F5GYK7	Glycerol-3-phosphate dehydrogenase, mitochondrial	GPD2	4	8	8	16.1	6.6743e-38	0.88415	0.96771	1.2997
B7WPF4;Q9UPU5	Ubiquitin carboxyl-terminal hydrolase;Ubiquitin carboxyl-terminal hydrolase 24	USP24	2	13	13	6.1	7.8633e-43	0.88184	1.0363	1.2522
O43592;F5GYW6;F8WDU6	Exportin-T	XPOT	3	4	4	5	1.3523e-23	0.88179	0.82209	0.8881
Q08AF3;Q08AF3-2;B4E128;Q68D06-2;Q68D06;Q7Z7L1	Schlafen family member 5	SLFN5	6	3	3	3.4	1.3226e-08	0.8749	1.2274	1.1231
Q99816;F5H442;Q99816-2;J3QRU6;J3QKS4	Tumor susceptibility gene 101 protein	TSG101	5	6	6	20	1.8053e-86	0.87397	1.0566	1.286
Q96HC4;H0Y8Y3;F5H7Y0;E9PBF5;Q96HC4-4;D6RB78;H0YBI4;Q96HC4-3;F5H0X8;Q96HC4-2;D3YTJ1	PDZ and LIM domain protein 5	PDLIM5	11	6	6	13.1	6.7815e-23	0.87027	1.4289	1.5872
P11940;P11940-2;E7EQV3;E7ERJ7;H0YAR2;Q9H361;H0YAP2;H0YBN4;E5RGH3;E5RH24;E5RJB9;H0YB86;Q4VXU2;H0YAS6;H0YB75;Q4VY17;E5RHG7;H0YC10;E5RGC4;E5RFD8;H0YEQ8;H0YAS7;H0YAW6;Q5JQF8;Q96DU9-2;Q96DU9	Polyadenylate-binding protein 1	PABPC1	26	17	13	32.5	2.2187e-178	0.86997	1.136	1.2429
B4E3S0;Q9ULV4;Q9ULV4-2;Q9ULV4-3;F8VV53;F8W1H8;F8VUX3;F8VSA4;F8VRE9;H0YHL7;F8VTT6;F8VVB7	Coronin-1C	CORO1C	12	4	4	12.2	4.0931e-13	0.8697	0.9525	1.0794
B1ANR0;Q13310-2;Q13310;Q13310-3;H0Y5F5;H0YEU6;B1ANR1;H0YCC8	Polyadenylate-binding protein 4	PABPC4	8	9	5	17.2	3.5107e-107	0.86854	1.2099	1.3301
P17655;P17655-2	Calpain-2 catalytic subunit	CAPN2	2	10	10	16.3	1.549e-33	0.86519	1.0441	1.1118
P09651-3;F8W6I7;P09651-2;P09651;F8VTQ5;F8VZ49;Q32P51;H0YH80;F8VYN5;F8W646	Heterogeneous nuclear ribonucleoprotein A1;Heterogeneous nuclear ribonucleoprotein A1-like 2	HNRNPA1;HNRNPA1L2	10	7	7	26.6	1.5698e-74	0.86267	2.2644	2.8382
P38646;D6RJI2;D6RA73;H0YBG6;H0Y8S0	Stress-70 protein, mitochondrial	HSPA9	5	21	20	39.9	4.0498e-280	0.85358	0.94709	1.0912
O95340;E7ER89;O95340-2	Bifunctional 3-phosphoadenosine 5-phosphosulfate synthase 2;Sulfate adenylyltransferase;Adenylyl-sulfate kinase	PAPSS2	3	6	6	11.4	6.2836e-25	0.85181	0.86371	1.0323
P63092-3;P63092-2;P63092;P63092-4;Q5JWF2-2;Q5JWF2;S4R3F3;S4R3E3;S4R3S2;S4R379;Q5JWE9;H0Y7F4;A2A2R6;Q5JWD1;H0Y7E8;S4R301;S4R3V9;P11488;P63096;P19087;P09471-2;P09471;A8MTJ3;P38405;P38405-2	Guanine nucleotide-binding protein G(s) subunit alpha isoforms short;Guanine nucleotide-binding protein G(s) subunit alpha isoforms XLas	GNAS	25	8	7	19.3	3.4984e-30	0.85175	1.0342	1.23
C9J4M6;C9J2Y9;P30876	DNA-directed RNA polymerase;DNA-directed RNA polymerase II subunit RPB2	POLR2B	3	5	5	5.4	2.0771e-17	0.85081	1.2682	1.4836
P51531-2;P51531;F6VDE0	Probable global transcription activator SNF2L2	SMARCA2	3	6	2	4.3	1.0439e-20	0.84911	1.3125	1.4719
O15042-3;O15042-2;O15042;C9JB80;E7ET15	U2 snRNP-associated SURP motif-containing protein	U2SURP	5	3	3	5.5	1.1811e-09	0.84783	1.0707	1.3639
O00170;E9PMH2;E9PPD7	AH receptor-interacting protein;Peptidyl-prolyl cis-trans isomerase	AIP	3	2	2	9.4	4.2596e-13	0.84705	1.0393	1.2613
B4DLW8;P17844;J3KTA4;J3QSF1;J3KRZ1;J3QRQ7;J3QR02;J3KRX8	Probable ATP-dependent RNA helicase DDX5	DDX5	8	12	10	24.9	1.0795e-60	0.84586	0.85345	1.0002
Q9HA64;F5H4E4;I3L139;I3L2G3;I3L3W5;I3L378;I3L407	Ketosamine-3-kinase	FN3KRP	7	10	10	30.4	3.522e-181	0.84174	1.0706	1.247
O43813;E9PHS0;F8WDS9	LanC-like protein 1	LANCL1	3	8	8	18.5	2.221e-54	0.83899	0.84269	0.94901
Q99836;J3KPU4;H0Y4G9;J3KQJ6;Q99836-2;J3KQ87;Q99836-3;Q99836-4	Myeloid differentiation primary response protein MyD88	MYD88	8	6	6	29.7	3.396e-88	0.83897	1.0274	1.2058
P20936-2;B4DTL2;E9PGC0;P20936	Ras GTPase-activating protein 1	RASA1	4	3	3	4.4	4.7627e-11	0.83758	0.93182	1.2438
Q08211;Q08211-2	ATP-dependent RNA helicase A	DHX9	2	16	16	15.7	7.0798e-77	0.83559	1.3037	1.6163
M0R3B2;Q9Y314;M0R1K2;M0QX85	Nitric oxide synthase-interacting protein	NOSIP	4	4	4	24.4	2.2494e-19	0.83325	1.1663	1.2901
Q9C035-6;Q9C035-5;Q9C035-4;F8W6N8;Q9C035-3;Q9C035-2;Q9C035;A6NLP3;H7C134;E7EQQ5;C9JWN8	Tripartite motif-containing protein 5	TRIM5	11	6	6	26.1	4.6219e-35	0.83303	1.166	1.3323
Q12904;Q12904-2;D6R937	Aminoacyl tRNA synthase complex-interacting multifunctional protein 1;Endothelial monocyte-activating polypeptide 2	AIMP1	3	5	5	26	6.4994e-33	0.83118	0.95799	1.06
P46109	Crk-like protein	CRKL	1	15	15	53.5	1.0948e-134	0.83115	0.99274	1.2569
Q9NXA8-4;Q9NXA8-2;Q9NXA8;Q9NXA8-3	NAD-dependent protein deacylase sirtuin-5, mitochondrial	SIRT5	4	4	4	28.7	5.3895e-49	0.82889	1.3157	1.6429
O00560;O00560-3;B4DHN5;E9PBU7	Syntenin-1	SDCBP	4	8	1	49.3	2.1921e-110	0.82879	0.84632	1.0236
Q86X55-2;Q86X55-1;Q86X55;K7EQA8;K7EK20;K7EPK1	Histone-arginine methyltransferase CARM1	CARM1	6	4	4	10.7	1.3032e-20	0.82784	1.0228	1.2837
P46781;B5MCT8;C9JM19;F2Z3C0;A8MXK4	40S ribosomal protein S9	RPS9	5	12	12	34	7.6675e-46	0.82708	1.0955	1.1365
H0YHC3;F8W020;F8W118;F8VY35;F8VV59;B7Z9C2;B3KNT8;F8W0J6;F5H4R6;H0YIV4;P55209;H0YH88;F8VXI6;F8VUX1;B3KV44;F8VRJ2;F8VVB5	Nucleosome assembly protein 1-like 1	NAP1L1	17	6	1	34.3	2.0096e-85	0.82421	1.2066	1.5474
P33992;B1AHB1;B1AHB2;B1AHA9	DNA replication licensing factor MCM5	MCM5	4	15	15	24.3	3.2106e-84	0.82347	1.2322	1.519
O00571-2;O00571;B4DXX7;O15523;C9J8G5;C9J081;B4E3C4;D6RCM4;Q9NQI0-3;Q9NQI0-2;Q9NQI0-4;Q9NQI0	ATP-dependent RNA helicase DDX3X;ATP-dependent RNA helicase DDX3Y	DDX3X;DDX3Y	12	15	14	26.3	9.0892e-215	0.82115	0.92516	1.1872
Q9UJU6;Q9UJU6-2;Q9UJU6-3;F8WBG8;B4DDP6;B4DDD6;F2Z2V3;F8WB73;F8WCK3;F2Z3E3;F8WC20;F8WBB2;F8WFE1;B4DEM2;C9J7P1;H0Y5J4	Drebrin-like protein	DBNL	16	4	4	14.7	3.974e-43	0.8202	0.84338	1.0583
Q13126;B4DUC8;Q13126-7;J3QSB7;Q13126-4;Q13126-6;Q13126-5;Q13126-3;Q13126-2;F2Z2F3;F8WES2	S-methyl-5-thioadenosine phosphorylase	MTAP	11	5	5	20.8	4.5757e-52	0.8175	0.99296	1.2985
E9PPJ0;Q13435;E9PJT3;E9PJ04;H0YCG1;E9PIL8;H0YEX5	Splicing factor 3B subunit 2	SF3B2	7	5	5	7.4	3.3818e-44	0.81706	1.3228	1.4953
P12236;I7HJJ0	ADP/ATP translocase 3	SLC25A6	2	13	3	35.9	5.046e-60	0.81656	1.0859	1.3298
Q9NUQ8-2;Q9NUQ8	ATP-binding cassette sub-family F member 3	ABCF3	2	2	2	3.3	3.7863e-10	0.81368	0.89841	1.0726
Q12905	Interleukin enhancer-binding factor 2	ILF2	1	9	9	28.5	9.5697e-81	0.80978	1.2249	1.5148
P35520;P35520-2;C9JMA6;F5H2U1;H7C2H4	Cystathionine beta-synthase;Cysteine synthase	CBS	5	4	4	5.4	1.9451e-15	0.80357	1.4599	1.9627
Q9NSD9;F5H6Y1	Phenylalanine--tRNA ligase beta subunit	FARSB	2	18	18	35	3.3679e-182	0.80203	0.89578	1.1177
J3QT28;O43684-2;O43684;B4DDM6;J3QSX4	Mitotic checkpoint protein BUB3	BUB3	5	6	6	27	3.402e-42	0.80065	1.027	1.4846
Q9Y285;K7ER00;B4E363;K7ER16;K7EPH2;K7EK06;K7ERS0	Phenylalanine--tRNA ligase alpha subunit	FARSA	7	12	12	29.7	5.1332e-133	0.7987	0.94622	1.1452
O94903;E5RFX7;E5RG77;H0YBG2;E5RFZ4	Proline synthase co-transcribed bacterial homolog protein	PROSC	5	9	9	38.5	1.579e-79	0.79674	0.89258	1.1515
Q9Y5X1	Sorting nexin-9	SNX9	1	3	3	6.1	4.1211e-14	0.79635	0.89061	1.0839
K7EIJ0;B4DFG2;K7ENL2;A6NG10;K7EMC9;Q969T9;K7EIN1;K7ESN4	WW domain-binding protein 2	WBP2	8	2	2	11.4	2.4449e-05	0.79339	0.96098	1.2928
Q16531;F5GY55;F5H775;B4DG00;F5H581;F5H6C5;F5GWI0;F5H2L3;F5H0Y5;F5H238;F5GYG8;F5GZY8;F5H4N9;F5H7A0;F8WF81;F5H198;F5GZ34	DNA damage-binding protein 1	DDB1	17	19	19	21	4.1053e-164	0.7897	1.1019	1.3891
Q9NZB2-4;Q9NZB2;Q9NZB2-6;Q9NZB2-2;Q9NZB2-5	Constitutive coactivator of PPAR-gamma-like protein 1	FAM120A	5	6	6	7.2	1.9045e-29	0.78792	0.98941	1.1231
Q13057;Q13057-2;K7EP09;K7ESK6;K7ES73;K7EN91;K7EPT0	Bifunctional coenzyme A synthase;Phosphopantetheine adenylyltransferase;Dephospho-CoA kinase	COASY	7	5	5	9.2	2.9514e-28	0.78739	0.91855	1.0758
Q02878;F8VZ45;U3KQR5;F8VR69;F8VZA3;F8VWR1;F8VU16	60S ribosomal protein L6	RPL6	7	9	9	35.8	1.5156e-126	0.78645	0.91594	1.134
Q9P0J1;Q9P0J1-2;E5RIV4	[Pyruvate dehydrogenase [acetyl-transferring]]-phosphatase 1, mitochondrial	PDP1	3	3	3	6.1	3.5088e-22	0.78615	0.90494	1.1
Q13557-8;Q13557-12;Q13557-9;Q13557-10;Q13557-5;D6R938;Q13557;Q13557-3;E9PBG7;Q13557-6;Q13557-4;Q13557-11;E9PF82;Q13554-7;Q9UQM7;Q13554-4;Q9UQM7-2;Q13554-6;Q13554-3;Q13554-8;Q13554-5;Q13554-2;Q13554;H0Y9J2;B7Z1Z6;H7BXS4;E9PBE8;E7EQE4;H0Y9C2;D6RHX9;D6RFJ0;E7ERS6;E7ETC9;B4DVQ3;H7BZC6	Calcium/calmodulin-dependent protein kinase type II subunit delta;Calcium/calmodulin-dependent protein kinase type II subunit alpha;Calcium/calmodulin-dependent protein kinase type II subunit beta	CAMK2D;CAMK2A;CAMK2B	35	7	4	17.4	6.5179e-102	0.78586	0.89337	1.226
Q4VXZ8;Q9NUI1;Q9NUI1-3;G3V0I9;Q9NUI1-2;H7C078	Peroxisomal 2,4-dienoyl-CoA reductase	DECR2	6	11	11	34.3	1.6316e-63	0.78547	0.92298	1.1246
O95336;M0R261;M0R0U3;M0R1L2	6-phosphogluconolactonase	PGLS	4	6	6	34.9	2.3489e-32	0.78501	0.93142	1.0956
J3KN29;O00233;F5H5V4;F5GX23;F8W7V8;O00233-2;F5H7X1;F5H169;F5H182;O00233-3	26S proteasome non-ATPase regulatory subunit 9	PSMD9	10	4	4	19.4	5.5814e-09	0.78254	1.0609	1.3255
P00390-2;P00390-3;P00390;P00390-5;P00390-4;H0YBD4;H0YC68;E5RI06	Glutathione reductase, mitochondrial	GSR	8	9	9	30.1	1.897e-179	0.7807	0.96389	1.1409
Q8TF42	Ubiquitin-associated and SH3 domain-containing protein B	UBASH3B	1	4	4	7.7	9.6196e-13	0.77966	1.1346	1.449
Q8TD19;G3V5V0;G3V459;G3V2Z5	Serine/threonine-protein kinase Nek9	NEK9	4	4	4	4.6	2.5592e-10	0.77676	0.98461	1.3741
Q9P0K7-4;Q9P0K7-3;E7EMX7;Q9P0K7;Q9P0K7-2	Ankycorbin	RAI14	5	9	9	11.4	1.8484e-117	0.77664	0.9811	1.3694
O60547-2;O60547	GDP-mannose 4,6 dehydratase	GMDS	2	4	4	13.7	4.8142e-34	0.77353	0.87289	1.4172
P45984-3;P45984-2;P45984-4;P45984;J3KNK1;D7R525;P45984-5;H0Y9H3;P53779-2;P53779-3;P53779;E5RJ57;D6RAU3;A6NF29;P53779-4;Q308M2;Q499Y8;A8MWW6;P45983-3;P45983-2;P45983-4;P45983	Mitogen-activated protein kinase 9;Mitogen-activated protein kinase 10	MAPK9;MAPK10	22	4	4	12	6.5098e-17	0.76987	0.97918	1.2478
Q9P1Z2-4;Q9P1Z2-2;Q9P1Z2-3;Q9P1Z2;F8VWP8;F8VPN1;F8VUB3;F8VZI3;F8W0X2;F8VRQ9;F8VXS2;F8VQE3	Calcium-binding and coiled-coil domain-containing protein 1	CALCOCO1	12	3	3	6.1	3.5588e-18	0.76968	0.95946	1.2029
F8W720;P49915	GMP synthase [glutamine-hydrolyzing]	GMPS	2	7	7	16.5	5.5859e-24	0.7692	0.99098	1.2688
O95352-2;O95352;O95352-3;H7C2R3;H7BZ92;H7C059;H7C2J8	Ubiquitin-like modifier-activating enzyme ATG7	ATG7	7	3	3	4	8.1132e-07	0.76787	1.4233	1.7082
P35237	Serpin B6	SERPINB6	1	8	7	29.5	2.3631e-125	0.76705	0.89006	1.1429
Q9UL25	Ras-related protein Rab-21	RAB21	1	2	2	12	6.653e-36	0.76242	0.82196	1.2285
Q13263;Q13263-2;M0R0K9;M0R2I3;M0R3C0	Transcription intermediary factor 1-beta	TRIM28	5	12	12	22.6	1.2587e-134	0.76241	1.0178	1.5273
O43175;Q5SZU1	D-3-phosphoglycerate dehydrogenase	PHGDH	2	7	7	14.1	1.3821e-96	0.76201	1.2368	1.4035
E9PEI4;Q8N9D7;H0YB16;H0YBZ1;Q8IYN9;H0YBP1;Q05397;Q05397-5;J3QT16;E7ESA6;Q05397-2;E5RHD8;E5RI03;E5RJI4;Q05397-6;B4DWJ1	Focal adhesion kinase 1	PTK2	16	4	4	5.3	5.704e-16	0.75709	0.77765	1.0288
B4DUE3;Q15746-7;Q15746-4;Q15746-5;Q15746-2;Q15746-3;Q15746-6;Q15746	Myosin light chain kinase, smooth muscle;Myosin light chain kinase, smooth muscle, deglutamylated form	MYLK	8	2	2	2.5	4.2063e-06	0.75615	0.40636	1.1287
Q9H4A4;A6NKB8;C9JMZ3;H7C2T3	Aminopeptidase B	RNPEP	4	7	7	10.8	8.6283e-20	0.7551	0.87519	1.2616
Q504U8;E9PFD7;P00533;C9JYS6;P00533-2;P00533-4;P00533-3;J3KTI5;P04626-3;P04626-2;H3BLT0;B4DTR1;J3QLU9;P04626-4;P04626;Q15303-4;Q15303-3;Q15303-2;Q15303	Epidermal growth factor receptor	EGFR	19	3	3	2.7	4.7136e-09	0.75499	0.99661	1.4719
P50452;B4DTW2;P50452-2;C9JVA8;H7BXK7;C9JTJ8;C9J7N5;P50453;O75830	Serpin B8	SERPINB8	9	10	8	23.5	4.8548e-67	0.75356	0.95219	1.1729
E9PLT0;O75534-2;O75534;O75534-3;G5E9Q2;E9PNG3	Cold shock domain-containing protein E1	CSDE1	6	6	6	10.5	2.9262e-65	0.75041	0.95886	1.1807
Q7L5N7;Q7L5N7-2;H3BU68	Lysophosphatidylcholine acyltransferase 2	LPCAT2	3	9	9	19.3	8.1417e-53	0.74782	0.78344	1.0642
Q8IX04-4;Q8IX04-3;Q8IX04-2;Q8IX04-6;Q8IX04;Q8IX04-7;Q8IX04-5	Ubiquitin-conjugating enzyme E2 variant 3	UEVLD	7	3	3	8.5	1.2533e-09	0.74768	0.97645	1.337
Q13509;A8K854;G3V2A3;G3V5W4;G3V2R8;G3V3R4;G3V2N6	Tubulin beta-3 chain	TUBB3	7	20	6	46.2	0	0.74538	0.85205	1.1586
E9PF10;O75694-2;O75694	Nuclear pore complex protein Nup155	NUP155	3	10	10	9.9	4.0807e-78	0.74377	0.88847	1.2037
Q92945;M0QYH3;M0R0I5;M0QXW7;M0R3J3;M0R251;M0QYG1;M0R263;M0R0C6	Far upstream element-binding protein 2	KHSRP	9	10	9	18.8	2.8062e-130	0.73957	0.84346	1.0406
Q9UK99-3;Q9UK99-2;E9PJM3;Q9UK99;G3V1E0;E9PL46;B4E3U2	F-box only protein 3	FBXO3	7	4	4	13.9	7.4862e-50	0.73879	0.85572	1.1215
P49589-3;A8MVQ3;P49589;P49589-2;B4DKY1;E9PLP0	Cysteine--tRNA ligase, cytoplasmic	CARS	6	16	16	22	3.0509e-130	0.73298	0.85905	1.1822
E7EQV9;P61313;E7EX53;E7ENU7;P61313-2;E7ERA2	Ribosomal protein L15;60S ribosomal protein L15	RPL15	6	4	4	24.1	1.012e-31	0.73269	0.80731	1.2785
Q86U86-5;Q86U86-4;Q86U86-7;Q86U86-3;Q86U86-9;Q86U86-2;Q86U86-8;Q86U86;H0Y5B5;E7EVG2;Q86U86-6	Protein polybromo-1	PBRM1	11	3	3	2.4	4.4573e-07	0.73112	1.3174	1.7188
P17812;B4DR64;B7Z9C4	CTP synthase 1	CTPS1	3	10	9	20.1	4.5045e-88	0.73061	1.0508	1.3774
P05141;Q9H0C2	ADP/ATP translocase 2	SLC25A5	2	14	5	36.2	3.9812e-59	0.7293	0.95866	1.2747
Q9BRP1	Programmed cell death protein 2-like	PDCD2L	1	3	3	12.6	1.3405e-17	0.72874	1.1345	1.2522
P13639	Elongation factor 2	EEF2	1	29	29	36.9	2.1161e-245	0.72672	0.9353	1.2594
P41240;H3BUM9;H3BN15;H3BU69;K7ENL8;K7ES68;P42679-3;K7EQY5;P42679;P42679-2	Tyrosine-protein kinase CSK	CSK	10	11	11	25.3	3.081e-46	0.72513	0.9114	1.2102
P16152;B4DFK7;E9PQ63;A8MTM1	Carbonyl reductase [NADPH] 1	CBR1	4	8	6	36.1	4.0001e-114	0.72222	0.89198	1.1784
Q5JVS0;Q5JVS0-2	Intracellular hyaluronan-binding protein 4	HABP4	2	2	2	5.6	0.00032667	0.72106	0.71725	1.1255
Q93052;C9JXK9;C9JUT4	Lipoma-preferred partner	LPP	3	2	2	4.7	7.8683e-14	0.72026	0.86598	1.1932
O00139-2;O00139-1;O00139-5;O00139;O00139-4	Kinesin-like protein KIF2A	KIF2A	5	2	2	2.6	6.2038e-07	0.71799	0.83488	1.3068
Q93034	Cullin-5	CUL5	1	4	4	4.7	2.9256e-09	0.71729	0.87148	1.3515
Q14258	E3 ubiquitin/ISG15 ligase TRIM25	TRIM25	1	3	3	5.2	1.4682e-36	0.7171	0.89188	1.1948
Q8IXB1-2;Q8IXB1;E7EP04;Q3B7W8;H7C1G0	DnaJ homolog subfamily C member 10	DNAJC10	5	7	7	12.7	3.8589e-89	0.71599	0.6975	0.895
Q06124-2;Q06124;Q06124-3;H0YF12	Tyrosine-protein phosphatase non-receptor type 11	PTPN11	4	7	7	14	1.6099e-53	0.71359	0.77815	1.153
Q6YN16-2;Q6YN16;B4DWC7;B4E136	Hydroxysteroid dehydrogenase-like protein 2	HSDL2	4	2	2	7.8	1.3376e-42	0.71358	0.87733	1.1817
C9J9K3;P08865;A6NE09;C9JQR9	40S ribosomal protein SA	RPSA;RPSAP58	4	13	13	50.4	0	0.71299	0.91042	1.1978
Q9BZX2;B4DGD3;Q9BZX2-2;Q9HA47-3;Q9HA47;Q5JT09	Uridine-cytidine kinase 2	UCK2	6	4	4	19.9	5.3348e-14	0.71072	0.74194	0.98378
Q14192;J3KNW4	Four and a half LIM domains protein 2	FHL2	2	2	2	6.5	3.935e-05	0.70984	0.86087	1.1532
Q8NC51-4;Q8NC51-3;Q8NC51-2;Q8NC51	Plasminogen activator inhibitor 1 RNA-binding protein	SERBP1	4	5	5	20.7	9.0453e-38	0.70881	0.86988	1.2126
Q9NS86	LanC-like protein 2	LANCL2	1	6	6	16.4	4.9989e-66	0.70274	0.85359	1.2454
P16403;P10412;P16402;P22492;Q02539	Histone H1.2;Histone H1.4;Histone H1.3	HIST1H1C;HIST1H1E;HIST1H1D	5	8	7	26.3	9.0114e-31	0.69877	1.6616	1.4743
Q5VU11;P78346;P78346-2;Q5VU10	Ribonuclease P protein subunit p30	RP11-320F15.1;RPP30	4	3	3	13.4	1.0249e-05	0.69863	0.88256	1.3613
Q16555;Q16555-2;E5RFU4	Dihydropyrimidinase-related protein 2	DPYSL2	3	22	19	54.2	0	0.69639	0.81459	1.2205
P13797;B4DGB4;B7Z6M1;F8W8D8;H7C4N2;U3KQI3;B4DI60;U3KQL8;P13796;Q14651;Q5TBN3;C9JAM8;F2Z2Z9	Plastin-3	PLS3	13	18	18	34.9	9.6817e-234	0.6949	1.0495	1.4473
F8VVM2;Q00325-2;Q00325;F8VZL5;F8VWR4;F8VWQ0	Phosphate carrier protein, mitochondrial	SLC25A3	6	5	5	17	7.787e-18	0.69302	0.80268	1.0938
Q6UB35;H0Y327;Q6UB35-2;Q5JYA3;Q5JYA5;Q5JYA4;Q5JYA8	Monofunctional C1-tetrahydrofolate synthase, mitochondrial	MTHFD1L	7	7	7	8	5.8404e-43	0.6905	0.8277	1.2117
P53618;E9PP73;E9PP63;E9PKQ1	Coatomer subunit beta	COPB1	4	24	24	27.3	6.4957e-266	0.6881	0.73783	1.0567
Q96TA1-2;Q96TA1	Niban-like protein 1	FAM129B	2	4	4	6.1	2.1716e-16	0.68653	0.73503	1.1304
Q06323;H0YNE3;Q06323-2;H0YLU2;H0YKK6	Proteasome activator complex subunit 1	PSME1	5	14	14	49	0	0.68637	0.85731	1.1777
P25445-6;P25445	Tumor necrosis factor receptor superfamily member 6	FAS	2	3	3	9.6	1.0091e-15	0.68631	1.0905	1.5718
P68371;P04350;Q3ZCM7;M0R2D3;M0QY85;M0QZL7;M0R278;M0R0X0;M0QY37;M0QX14;M0R042;M0QYM7;M0R2T4	Tubulin beta-4B chain;Tubulin beta-4A chain	TUBB4B;TUBB4A	13	25	3	60.2	0	0.68475	0.70822	1.0418
Q8NE71-2;Q8NE71;H0YGW7;Q5STZ8;Q5STZ7	ATP-binding cassette sub-family F member 1	ABCF1	5	8	8	13	1.6548e-41	0.68306	0.79563	1.0938
Q96PU5-2;Q96PU5-6;Q96PU5-5;Q96PU5-7;Q96PU5;Q96PU5-3;P46934-4;H0Y8H4	E3 ubiquitin-protein ligase NEDD4-like	NEDD4L	8	7	1	9.7	2.238e-29	0.68304	0.82099	1.1583
Q9UBV8	Peflin	PEF1	1	7	7	19.4	5.6428e-48	0.68266	0.74738	1.1322
Q00535;Q00535-2	Cyclin-dependent kinase 5	CDK5	2	5	4	14.4	1.8928e-11	0.6823	0.98887	1.5017
P51532-5;P51532-2;P51532-3;P51532-4;P51532;Q9HBD4;H0YGM3;F6XE55;F6XDY1;F6UH26;B1ALG1;B1ALG2;F6XG14;B1ALF6;K7EP28	Transcription activator BRG1	SMARCA4	15	8	4	5.6	3.5928e-43	0.67697	1.1059	1.6633
P67775;P62714;P67775-2;H0YBN9;H0YC23;E5RFI3;E5RHP4;E7ESG8;E5RHC1	Serine/threonine-protein phosphatase 2A catalytic subunit alpha isoform;Serine/threonine-protein phosphatase 2A catalytic subunit beta isoform	PPP2CA;PPP2CB	9	5	5	23.3	6.2137e-91	0.67529	0.865	1.231
Q8NFF5-3;Q8NFF5-2;Q8NFF5;Q5T196;Q8NFF5-4;Q8NFF5-5;Q5T191	FAD synthase;Molybdenum cofactor biosynthesis protein-like region;FAD synthase region	FLAD1	7	6	6	20	6.9842e-25	0.6752	0.80523	1.0886
P36542;B4DL14;P36542-2	ATP synthase subunit gamma, mitochondrial;ATP synthase gamma chain	ATP5C1	3	6	6	20.5	5.1129e-22	0.6741	0.69466	1.066
P26196	Probable ATP-dependent RNA helicase DDX6	DDX6	1	5	5	14.7	1.1487e-35	0.67252	0.78455	1.3292
Q9BUF5;K7ESM5;K7ESQ3;K7EQT3;K7EJ64;K7ERA8;K7EJZ4;K7EL29;K7EN98;K7EPE5	Tubulin beta-6 chain	TUBB6	10	17	7	45.3	4.1763e-284	0.67105	0.86918	1.2801
Q96SZ5	2-aminoethanethiol dioxygenase	ADO	1	3	3	11.5	5.5837e-06	0.6698	0.69324	1.1574
K7EIN2;Q9BRJ7;K7ENA3;Q9BRJ7-2	Protein syndesmos	NUDT16L1	4	3	3	26.3	1.1192e-26	0.66751	0.85316	1.183
E5RH50;Q6PKG0-3;Q6PKG0;H0YC33;H0YC73	La-related protein 1	LARP1	5	4	4	9.2	7.5771e-30	0.66615	0.86046	0.98694
P62136;P62136-2;E9PMD7;P62136-3;F8VYE8;P36873;F8W0W8;P36873-2;F8WE71;F5H1L6;E7ETD8;F5H037;F8VR82	Serine/threonine-protein phosphatase PP1-alpha catalytic subunit;Serine/threonine-protein phosphatase	PPP1CA	13	5	3	19.1	6.0035e-73	0.66547	0.62084	0.937
P25786;P25786-2;B4DEV8;F5GX11	Proteasome subunit alpha type-1;Proteasome subunit alpha type	PSMA1	4	4	4	19	2.3601e-43	0.66348	0.16605	0.25858
Q9P0L0;Q9P0L0-2;J3QKM9	Vesicle-associated membrane protein-associated protein A	VAPA	3	3	2	11.2	7.1389e-16	0.66233	0.92772	1.2623
Q5MNZ6;I3L3A5	WD repeat domain phosphoinositide-interacting protein 3	WDR45L	2	2	2	7.6	9.1972e-10	0.66075	0.96076	1.4001
O60716-24;O60716-23;O60716-21;O60716-19;O60716-22;O60716-20;O60716-16;O60716-18;O60716-15;O60716-17;O60716-13;O60716-11;O60716-14;O60716-12;O60716-10;O60716-8;O60716-9;O60716-7;O60716-5;C9JZR2;O60716-3;O60716-6;O60716-4;O60716-2;O60716;O60716-32;O60716-31;O60716-29;O60716-27;O60716-30;O60716-28;O60716-26;O60716-25;H0YC95;E9PKY0;E9PRE2	Catenin delta-1	CTNND1	36	7	7	11.6	1.3274e-66	0.65981	0.8788	1.1938
Q9Y5M8;H7C4H2;C9J5Z8	Signal recognition particle receptor subunit beta	SRPRB	3	4	4	24.7	4.3304e-15	0.65856	0.68628	1.1654
Q13596-2;A6NKH4;Q13596;H0YK42;Q13596-3;H0YK43;J3KPH4;H0YKD5;H0YKL5;H0YK58	Sorting nexin-1	SNX1	10	7	6	19.5	9.1392e-71	0.65757	0.86795	1.2773
P04632;K7ELJ7;U3KQE2;K7EIV0;K7EKD8;U3KPR7;K7EM73;Q96L46;K7ES78;K7EMQ1	Calpain small subunit 1	CAPNS1	10	6	6	18.3	1.4269e-16	0.6563	0.81064	1.2748
Q6P2Q9;I3L0J9;I3L3Z8	Pre-mRNA-processing-splicing factor 8	PRPF8	3	15	15	6.9	9.3147e-48	0.6551	0.98824	1.3819
F8VYH9;F8VTV8;F8VWX7;P11802;F8VYY1;Q96BE9;F8W1L8;F8VXD2;B4DNF9;F8VZZ0;F8VZ51	Cyclin-dependent kinase 4	CDK4	11	4	3	31.2	1.8438e-19	0.65234	0.7024	1.095
Q13501-2;Q13501;E9PFW8;E7EMC7	Sequestosome-1	SQSTM1	4	3	3	11.5	1.5744e-95	0.64775	0.64976	0.98301
P07355;P07355-2;H0YN42;H0YMD0;H0YMU9;A6NMY6;H0YM50;H0YNP5;H0YKS4;H0YN28;H0YL33;H0YMM1;H0YKZ7;H0YLV6;H0YMT9;H0YKX9;H0YKL9;H0YMW4;H0YNA0;H0YKV8;H0YN52;H0YMD9;H0YNB8;H0YKN4;H0YLE2	Annexin A2;Annexin;Putative annexin A2-like protein	ANXA2;ANXA2P2	25	34	34	72.9	0	0.64592	0.75086	1.1921
B4DIT7;P21980;F5H6P0;P21980-2;A2A299;P21980-3;A2A2A0	Protein-glutamine gamma-glutamyltransferase 2	TGM2	7	11	11	25.4	9.7637e-129	0.64586	0.74953	1.2273
Q8WUM4;Q8WUM4-2;C9IZF9;F8WEQ7;F8WBR8;F8WDK9	Programmed cell death 6-interacting protein	PDCD6IP	6	21	21	27.5	7.2363e-181	0.64492	0.80056	1.2356
Q9Y224;H0YJB9;G3V4C6	UPF0568 protein C14orf166	C14orf166	3	6	6	29.5	9.3331e-53	0.6439	0.59449	1.0517
B4E241;P84103	Serine/arginine-rich splicing factor 3	SRSF3	2	4	3	37.9	4.7608e-78	0.64194	0.74263	1.0977
F8W9J4;Q03001;Q03001-8;E7ERU0;J3QTQ0;E7ERU2;E9PEB9;E9PHM6;Q03001-9;F6QMI7;Q03001-13;Q6P0N6;E7ETB9;Q03001-3	Dystonin	DST	14	5	4	0.8	1.5187e-14	0.64126	0.5791	0.91352
Q9BRX2	Protein pelota homolog	PELO	1	5	5	15.3	9.1323e-95	0.64102	0.86807	1.2933
I3L3C4;I3L3U9;J3QSV6;O76021;I3L234	Ribosomal L1 domain-containing protein 1	RSL1D1	5	2	2	12.7	0.00055647	0.64074	0.67337	1.1705
P11142;E9PKE3;P11142-2;E9PN89;E9PNE6;A8K7Q2;E9PLF4;E9PQQ4;E9PQK7;E9PK54;E9PPY6;P54652;E9PI65;E9PN25;E9PS65;E9PM13	Heat shock cognate 71 kDa protein	HSPA8	16	31	25	46.7	0	0.63836	0.74247	1.1624
Q15417;F8WA86;B4DFK6;E9PDU6	Calponin-3	CNN3	4	10	9	42.9	4.6581e-93	0.63511	0.88689	1.3178
O95816;B4DXE2	BAG family molecular chaperone regulator 2	BAG2	2	2	2	12.8	4.3844e-16	0.63356	0.60505	1.0424
Q8N1G4	Leucine-rich repeat-containing protein 47	LRRC47	1	6	6	14.2	1.7591e-56	0.63286	0.64122	1.1789
E9PH82;B4DT23;Q8NCA5-2;Q8NCA5	Protein FAM98A	FAM98A	4	2	2	8.7	7.1664e-17	0.63194	0.59244	0.95167
Q9Y4K4	Mitogen-activated protein kinase kinase kinase kinase 5	MAP4K5	1	2	2	2.7	2.2649e-21	0.63117	0.83108	1.1107
P50479;P50479-2	PDZ and LIM domain protein 4	PDLIM4	2	4	4	10.6	1.0888e-11	0.63081	0.71807	1.1255
P47897;B4DWJ2;H7C0R3;C9JSG9;C9J165;B7Z840;F2Z2V6	Glutamine--tRNA ligase	QARS	7	13	13	21.9	4.5415e-132	0.6248	0.6914	0.99982
P31153;B4DN45;Q00266	S-adenosylmethionine synthase isoform type-2;S-adenosylmethionine synthase	MAT2A	3	10	10	24.8	2.692e-42	0.62447	0.76543	1.188
P49411	Elongation factor Tu, mitochondrial	TUFM	1	11	11	30.8	1.0596e-180	0.62273	0.63043	0.96649
O95486;O95486-2	Protein transport protein Sec24A	SEC24A	2	4	4	4.2	2.959e-21	0.62068	0.99772	1.6007
P63244;D6RAC2;J3KPE3;H0YAF8;D6RHH4;D6REE5;H0Y8W2;D6RAU2;E9PD14;D6RFX4;D6R9Z1;H0YAM7;D6R9L0;D6RBD0;D6RFZ9;D6RGK8;D6RF23;D6R909;H0Y8R5;H0Y9P0;D6RHJ5;D6RDI0	Guanine nucleotide-binding protein subunit beta-2-like 1	GNB2L1	22	13	13	47.6	8.3946e-81	0.62043	0.70206	1.152
P26599;P26599-2;P26599-3;K7EKJ7;K7ELW5;K7ES59;A6NLN1;K7EK45;O95758-1;O95758-6;O95758-2;O95758;O95758-5;O95758-4	Polypyrimidine tract-binding protein 1	PTBP1	14	7	7	18.3	8.3474e-247	0.61954	0.8011	1.2267
F5H365;Q15436;F5H6C4;B3KXI2;G3V5X8;G3V4Q2;G3V4V1;G3V1W4;G3V3G5;G3V2R6;G3V5K1;Q5QPE2	Protein transport protein Sec23A	SEC23A	12	8	6	14.7	1.7273e-139	0.61909	0.78618	1.1725
P29590-11;P29590;P29590-14;P29590-10;P29590-4;H3BT57;P29590-12;P29590-2;P29590-5;P29590-9;P29590-13;P29590-3;P29590-8;H3BVD2;H3BT29;H3BUJ5	Protein PML	PML	16	3	3	3.7	4.3973e-12	0.61758	0.58864	1.1092
O76003	Glutaredoxin-3	GLRX3	1	2	2	6	7.904e-06	0.61685	0.78732	1.1478
P11586;F5H2F4;G3V3L6	C-1-tetrahydrofolate synthase, cytoplasmic;Methylenetetrahydrofolate dehydrogenase;Methenyltetrahydrofolate cyclohydrolase;Formyltetrahydrofolate synthetase	MTHFD1	3	20	20	29.6	1.0446e-170	0.61493	0.69405	1.095
P35659;P35659-2;B4DFG0;D6RDA2;D6R9L5;H0Y993;H0Y8X0	Protein DEK	DEK	7	6	6	18.7	4.4138e-19	0.61464	0.99411	1.7694
F5H3P5;B4DXW1;P61158;Q9P1U1-2;Q9P1U1-3;Q9P1U1;H7C4J1;Q9C0K3;C9IZN3	Actin-related protein 3	ACTR3	9	5	5	17.1	3.0229e-23	0.61448	0.53019	1.1096
Q9UNH7-2;B4DJS7;Q9UNH7;G3V5X9	Sorting nexin-6	SNX6	4	5	5	16.9	2.0156e-13	0.61442	0.73513	1.1837
P45974-2;P45974;F5H571	Ubiquitin carboxyl-terminal hydrolase 5	USP5	3	12	12	18.9	2.8287e-125	0.61353	0.67483	1.1077
P41250	Glycine--tRNA ligase	GARS	1	8	8	14.3	4.5394e-73	0.6117	0.82373	1.3317
F5H0L8;Q9Y6Y8-2;Q9Y6Y8;H7C4C4;H7C0V8	SEC23-interacting protein	SEC23IP	5	3	3	3.4	2.0438e-07	0.61056	0.81726	1.1929
Q9UMS0-3;Q9UMS0;C9J8Q1;F8W9P7;Q9UMS0-2;H7C537	NFU1 iron-sulfur cluster scaffold homolog, mitochondrial	NFU1	6	2	2	9.1	1.4379e-07	0.60731	0.81458	1.2582
P49841;P49841-2;M0QYV0;A8MT37;P49840	Glycogen synthase kinase-3 beta	GSK3B	5	3	3	10	5.3479e-19	0.60667	0.74337	1.3628
P10398;H7C4S5;H7C560;B4E1N6;H7C155;B4E0X2;P04049;P04049-2;P15056	Serine/threonine-protein kinase A-Raf;RAF proto-oncogene serine/threonine-protein kinase;Serine/threonine-protein kinase B-raf	ARAF;BRAF;RAF1	9	2	2	3.5	2.2944e-07	0.60662	1.1939	1.8423
P56192;A6NC17;B3KVK7;H0YHV5;H0YIC2	Methionine--tRNA ligase, cytoplasmic	MARS	5	6	6	9.6	9.0616e-130	0.60537	0.79885	1.2914
Q7Z6Z7-2;Q7Z6Z7-3;Q7Z6Z7;H0Y5W0;Q5H962;H0Y659;H0Y7U1;A5YM72-2;A5YM72;E9PK38;F5H427;A5YM72-3	E3 ubiquitin-protein ligase HUWE1	HUWE1	12	13	13	3.9	2.5761e-73	0.60285	0.31915	0.48539
P07814	Bifunctional glutamate/proline--tRNA ligase;Glutamate--tRNA ligase;Proline--tRNA ligase	EPRS	1	13	13	12.2	4.5441e-96	0.60266	0.66443	1.0675
Q99497;K7ELW0;K7EN27	Protein DJ-1	PARK7	3	7	7	46.6	6.5895e-110	0.60143	0.70175	1.1179
O00468-2;O00468-6;O00468-3;O00468-5;O00468-4;O00468-7;O00468;H0Y5U1	Agrin	AGRN	8	4	4	2.6	5.5553e-12	0.59984	0.96619	1.3713
P36578;H3BM89;H3BTP7;H3BU31	60S ribosomal protein L4	RPL4	4	13	13	31.9	4.9863e-65	0.59971	0.73562	1.2711
M0R0G9;M0QXK2;M0R221;M0R2B8;M0R268;P09012;M0QZG7;P08579	U1 small nuclear ribonucleoprotein A;U2 small nuclear ribonucleoprotein B	SNRPA;SNRPB2	8	2	2	31	4.712e-06	0.59962	1.012	1.5291
P78559;P78559-2;J3KPX8;E9PGC8	Microtubule-associated protein 1A;MAP1A heavy chain;MAP1 light chain LC2	MAP1A	4	4	3	1.9	5.1721e-22	0.59767	0.7463	1.2625
Q92973-2;Q92973;Q92973-3;B4DSC0;E7EW37;S4R398	Transportin-1	TNPO1	6	10	6	12.9	3.7953e-38	0.59652	0.67665	1.2661
Q15046;Q15046-2;H3BVA8;H3BRC9	Lysine--tRNA ligase	KARS	4	8	8	13.6	7.0968e-56	0.5939	0.66085	1.1217
P09936;D6R956;D6R974;D6RE83;D6RF53	Ubiquitin carboxyl-terminal hydrolase isozyme L1	UCHL1	5	4	4	26.9	3.9333e-64	0.59372	0.71155	1.1528
O60701-2;O60701;O60701-3;E7ER95;E7ER83;E7ETF4;E7EV97;D6RHF4;E9PBD2	UDP-glucose 6-dehydrogenase	UGDH	9	9	9	21.8	1.0265e-46	0.59281	0.79441	1.3957
Q8TDX7;Q5TBH0;Q5TBG1;Q5TBG7;Q5TBH2;Q5TBH1;Q9HC98;Q9HC98-3;Q9HC98-4;Q9HC98-2	Serine/threonine-protein kinase Nek7;Serine/threonine-protein kinase Nek6	NEK7;NEK6	10	2	2	11.3	1.46e-09	0.59175	0.9993	1.3066
Q15437;Q5QPE1	Protein transport protein Sec23B	SEC23B	2	8	6	14.5	1.3693e-117	0.59172	0.75421	1.2443
B1AK13;P35914;P35914-3;P35914-2;G5E9S9;B7Z4D4;H0Y2L7;B7Z212;Q8TB92-5;Q8TB92-2;Q8TB92	Hydroxymethylglutaryl-CoA lyase, mitochondrial	HMGCL	11	3	3	11.7	7.6469e-108	0.58903	0.6467	1.1617
P04083;Q5T3N1;Q5T3N0	Annexin A1;Annexin	ANXA1	3	16	16	53.2	0	0.58807	0.66842	1.1766
J3QS39;J3QTR3;F5H6Q2;P62987;F5GYU3;F5H2Z3;F5H265;B4DV12;F5H388;P62979;F5H747;F5GXK7;J3QKN0;P0CG47;Q96C32;F5H041;P0CG48;M0R1M6;M0R2S1;M0R1V7;J3QLP7;J3QRK5;F5GZ39;J3QSA3;K7EMA8;J3KSM4	Ubiquitin-60S ribosomal protein L40;Ubiquitin;60S ribosomal protein L40;Ubiquitin-40S ribosomal protein S27a;Ubiquitin;40S ribosomal protein S27a;Polyubiquitin-B;Ubiquitin;Polyubiquitin-C;Ubiquitin	UBC;UBA52;UBB;RPS27A	26	5	5	49.5	1.2927e-75	0.58602	0.2971	0.30378
Q9GZP4-2;Q9GZP4	PITH domain-containing protein 1	PITHD1	2	3	3	16.7	1.4379e-12	0.58551	0.59946	1.0325
F8VZY9;P05783;CON__P05784;CON__H-INV:HIT000015463	Keratin, type I cytoskeletal 18	KRT18	4	6	5	16.9	9.8213e-35	0.58522	0.24301	0.42606
O15144;G5E9S7;C9JTV5;G5E9J0;H7C3F9	Actin-related protein 2/3 complex subunit 2	ARPC2	5	5	5	16.7	8.1776e-19	0.58383	0.47894	0.75177
F5GWX5;Q14839;Q14839-2;Q8TDI0;K7EMY3;Q5TG85;Q12873-2;Q12873;Q12873-3;F2Z2R5;I3L229;H7C3H7;F5H6N4;H7C0J3	Chromodomain-helicase-DNA-binding protein 4;Chromodomain-helicase-DNA-binding protein 5	CHD4;CHD5	14	12	12	6.5	5.8259e-53	0.58342	1.1326	1.9916
Q96N67-4;Q96N67-3;Q96N67-5;Q96N67-2;Q96N67-6;Q96N67;H0Y7L2;Q96NI0;Q96HP0	Dedicator of cytokinesis protein 7	DOCK7	9	11	11	6.5	1.4546e-29	0.58132	0.61267	1.2437
P48730-2;P48730;H7BYT1;H0Y2N6;J3QQI9;B0QY36;H0Y645;B0QY35;B0QY34;P49674;J3KRM8	Casein kinase I isoform delta;Casein kinase I isoform epsilon	CSNK1D;CSNK1E	11	3	3	9.5	2.4656e-16	0.5794	0.83916	1.1651
O60313;O60313-2;E5KLK1;E5KLJ6;E5KLJ9;E5KLJ5;H7C141;H7C3G2;C9JY58;A8MXB6;H7C321;C9JMB8	Dynamin-like 120 kDa protein, mitochondrial;Dynamin-like 120 kDa protein, form S1	OPA1	12	26	26	31	0	0.57845	0.67844	1.1711
A6NHR9-2;A6NHR9;J3KTL8;A6NHR9-3	Structural maintenance of chromosomes flexible hinge domain-containing protein 1	SMCHD1	4	15	15	9.4	3.5874e-70	0.5779	0.88862	1.4833
H0YIS4;H0YHI8;F8VZN8;O14974-5;O14974-4;O14974-3;O14974-2;O14974	Protein phosphatase 1 regulatory subunit 12A	PPP1R12A	8	2	2	8.4	1.807e-14	0.57739	0.59952	1.0478
F6T1Q0;Q6L8Q7-2;Q6L8Q7	2,5-phosphodiesterase 12	PDE12	3	3	3	7.8	6.9836e-18	0.57581	0.74093	1.2856
B4DVE7;P50995;H0Y6E1	Annexin;Annexin A11	ANXA11	3	4	4	7.4	1.2104e-11	0.57117	0.78742	1.3532
Q8IYB5-3;Q8IYB5-2;Q8IYB5;E7ETU6	Stromal membrane-associated protein 1	SMAP1	4	2	2	5.7	1.6123e-16	0.56975	0.8982	1.2666
D6RFM5;E9PBJ5;P31040;H0Y8X1	Succinate dehydrogenase [ubiquinone] flavoprotein subunit, mitochondrial	SDHA	4	4	4	9.1	1.3091e-33	0.5692	0.67361	1.1066
Q5JP53;P07437;Q5ST81;E9PBJ4	Tubulin beta chain	TUBB	4	25	5	65.3	0	0.56903	0.67325	1.1989
Q9NZM1-6;Q9NZM1-3;C9JCN0;Q9NZM1;F8W8J4;Q9NZM1-2;Q9NZM1-5;H0YD14;Q9NZM1-7;Q9NZM1-8;Q9NZM1-4;O75923-15;O75923-3;O75923-9;O75923;O75923-14;O75923-6;O75923-12;O75923-5;O75923-11;O75923-4;O75923-10;O75923-2;O75923-8;O75923-7;O75923-13	Myoferlin	MYOF	26	20	20	12.2	5.6214e-85	0.56855	0.72223	1.2122
Q5GLZ8-6;Q5GLZ8-3;Q5GLZ8-2;Q5GLZ8	Probable E3 ubiquitin-protein ligase HERC4	HERC4	4	3	3	4.5	3.3896e-33	0.56622	0.5878	1.0239
Q06830	Peroxiredoxin-1	PRDX1	1	18	15	60.8	1.1663e-235	0.56576	0.64219	1.159
Q9NQ88	Fructose-2,6-bisphosphatase TIGAR	TIGAR	1	4	4	17.8	1.2708e-87	0.56512	0.61966	1.112
B4DST5;Q9H3S7	Tyrosine-protein phosphatase non-receptor type 23	PTPN23	2	4	4	3.4	5.5606e-15	0.56124	0.63885	1.2065
P56545;Q5SQP8;P56545-2;E9PGB1;E7EUB3;E7ESU7;D6RAX2;E7EPF8;Q13363-2;Q13363	C-terminal-binding protein 2	CTBP2	10	3	3	8.5	9.4773e-12	0.56114	0.68385	1.2599
Q13085;Q13085-3;Q13085-2;Q13085-4;Q59FY4;O00763-2;F8W8T8;O00763;K4DID9;K7EK64;K7EII5;S4R3S7;F6QQI9;H0YGH5;A8MYL5;K7EPF1;D3YTK0;E9PEW7;K7EJ22	Acetyl-CoA carboxylase 1;Biotin carboxylase	ACACA	19	26	26	13.8	9.409e-131	0.56082	0.68713	1.2192
A0AVT1;A0AVT1-2;H0Y8S8;A0AVT1-4;A0AVT1-3	Ubiquitin-like modifier-activating enzyme 6	UBA6	5	10	10	10.2	2.9421e-60	0.55872	0.60778	1.1426
O00410;H0Y8C6;O00410-3;O00410-2;B4E0R6;C9JMV5;E7ETV3;H0Y3V4;C9JZD8;C9JQT6;E7ESA1;E7ESZ1;E7EWK4;E7EX05;E7EQT5;E7ETV8;E7EV12;C9J875;C9JZ53;O60518	Importin-5	IPO5	20	14	14	16.4	2.1418e-203	0.55828	0.65562	1.4636
P32119;A6NIW5;P32119-2	Peroxiredoxin-2	PRDX2	3	6	5	28.3	1.011e-61	0.5578	0.58641	1.2295
Q7L576;Q7L576-2;Q7L576-3;H0YLJ5;H0YL39;H0YN93	Cytoplasmic FMR1-interacting protein 1	CYFIP1	6	21	10	18.8	2.5451e-102	0.55709	0.67736	1.2795
O00459;E9PFP1;E5RJY0;H0YBC2;P27986-5;Q92569-3;E7EMU8;Q92569-2;P27986-3;P27986-2;Q92569;F6TDL0;P27986;P27986-4	Phosphatidylinositol 3-kinase regulatory subunit beta	PIK3R2	14	4	4	5.9	2.4974e-11	0.55697	0.55469	1.0308
H0YKU1;H0YNJ8;Q9NYL9	Tropomodulin-3	TMOD3	3	2	2	16.6	4.1325e-19	0.55683	0.5045	1.1018
P52597;F5GZT4;H0YBG7;H0YBD7	Heterogeneous nuclear ribonucleoprotein F;Heterogeneous nuclear ribonucleoprotein F, N-terminally processed	HNRNPF	4	7	5	23.6	9.2439e-254	0.55339	0.71364	1.3611
Q92538	Golgi-specific brefeldin A-resistance guanine nucleotide exchange factor 1	GBF1	1	3	3	2.1	2.5615e-09	0.55105	0.45808	0.99836
Q15075	Early endosome antigen 1	EEA1	1	10	10	8.4	1.8301e-24	0.55097	0.73179	1.2498
Q15365	Poly(rC)-binding protein 1	PCBP1	1	11	8	53.7	0	0.55075	0.69312	1.2412
Q9P258	Protein RCC2	RCC2	1	8	8	14.8	1.6837e-21	0.55038	0.77733	1.495
B7Z6E8;Q96B97-3;Q96B97-2;Q5JPT2;Q96B97;Q5VSN0	SH3 domain-containing kinase-binding protein 1	SH3KBP1	6	5	5	17.1	4.7971e-33	0.54704	0.66115	1.299
Q13045-2;Q13045-3;Q13045	Protein flightless-1 homolog	FLII	3	6	6	5.4	2.477e-36	0.54599	0.57848	1.1146
P06748-2;P06748;P06748-3;E5RGW4;E5RI98	Nucleophosmin	NPM1	5	6	6	32.1	1.8212e-153	0.54421	0.83412	1.4562
Q99961-3;Q99961;M0QYE0;M0R0I3;F5H5J3;Q99961-2;Q99962	Endophilin-A2;Endophilin-A1	SH3GL1;SH3GL2	7	2	2	7.9	4.3267e-22	0.54292	0.68492	1.1911
Q7L3T8	Probable proline--tRNA ligase, mitochondrial	PARS2	1	4	4	9.5	1.9089e-16	0.54148	0.57486	1.2256
Q06210-2;Q06210;E5RJP4	Glucosamine--fructose-6-phosphate aminotransferase [isomerizing] 1	GFPT1	3	18	14	30.5	2.1044e-161	0.53683	0.67995	1.2485
P27658	Collagen alpha-1(VIII) chain;Vastatin	COL8A1	1	3	3	5.8	1.2208e-39	0.53622	0.47182	1.0179
Q9UMS4;H0YGF3;F5GY56	Pre-mRNA-processing factor 19	PRPF19	3	4	4	9.9	1.2474e-15	0.53343	1.0401	1.7126
Q8NEZ5;Q8NEZ5-3;H3BTH6;Q8NEZ5-2;H3BRE0;H3BTR7;H3BVA4;H3BUC1	F-box only protein 22	FBXO22	8	5	5	13.9	1.4062e-30	0.53267	0.54219	1.1188
Q6Y7W6-4;Q6Y7W6;E7ESB6;Q6Y7W6-3;I1E4Y6;C9JHW1;E9PC50;C9JH18	PERQ amino acid-rich with GYF domain-containing protein 2	GIGYF2	8	4	4	4.7	9.0046e-25	0.53029	0.6057	1.1946
Q9Y2A7;Q9Y2A7-2	Nck-associated protein 1	NCKAP1	2	11	11	13.3	1.6079e-87	0.53029	0.66724	1.242
P35580;P35580-2;F8W6L6;P35580-3;P35580-4	Myosin-10	MYH10	5	23	9	13.4	3.4208e-270	0.52812	1.1098	2.3104
O95801;Q5TA95	Tetratricopeptide repeat protein 4	TTC4	2	2	2	5.4	2.2684e-05	0.52705	0.55556	1.3127
Q7LG56;H0YAV1;Q7LG56-2;Q7LG56-5	Ribonucleoside-diphosphate reductase subunit M2 B	RRM2B	4	5	3	19.9	1.7649e-26	0.52632	0.45835	0.83316
O43670-2;O43670;J3QRS9;O43670-4;J3QS27;J3KTL1;J3KRB6;J3KRW6;H0Y3M2;J3KS31;O43670-3	Zinc finger protein 207	ZNF207	11	2	2	5.6	9.4509e-12	0.52566	0.55213	1.0811
P67936;P67936-2;K7ERG3;K7ENT6;K7EPV9;K7EMU5;K7EPB9	Tropomyosin alpha-4 chain	TPM4	7	13	6	35.1	3.8966e-140	0.52496	0.7802	1.554
P46734-2;P46734;P46734-3;E9PRZ0;J3KRV4;J3QR49;P52564-2;P52564	Dual specificity mitogen-activated protein kinase kinase 3	MAP2K3	8	4	4	15.1	1.3578e-19	0.52325	0.67896	1.2613
E7EP00;G5EA31;P53992;B4DZT4	Protein transport protein Sec24C	SEC24C	4	8	8	11.3	2.6971e-61	0.52224	0.62345	1.2233
P05120;H7C004;H7BYS2;E7EPJ9;E7ERB5;E9PDK7	Plasminogen activator inhibitor 2	SERPINB2;SERPINB10	6	14	14	32.3	1.2103e-177	0.52114	0.58809	1.1795
Q9NP72;Q9NP72-2;Q9NP72-3;Q5W0J0;H0Y6T8	Ras-related protein Rab-18	RAB18	5	4	4	24.3	1.4262e-28	0.52075	0.49979	0.96665
P54136;P54136-2;F5H3T8;E5RJM9;E5RH09	Arginine--tRNA ligase, cytoplasmic	RARS	5	15	15	26.2	1.5922e-79	0.52025	0.61242	1.0912
P68133;P68032;P63267;P62736;Q5T8M8;A6NL76;Q5T8M7;P63267-2;C9JFL5;F6UVQ4;F6QUT6;F8WB63;B8ZZJ2	Actin, alpha skeletal muscle;Actin, alpha cardiac muscle 1;Actin, gamma-enteric smooth muscle;Actin, aortic smooth muscle	ACTA1;ACTC1;ACTG2;ACTA2	13	17	3	40.8	1.8747e-148	0.51937	0.50983	0.91169
O00469;O00469-2;E7ETU9;B3KWS3;C9JXZ0;F8WEW3	Procollagen-lysine,2-oxoglutarate 5-dioxygenase 2	PLOD2	6	6	6	9.4	4.1456e-47	0.51746	0.56943	1.1484
Q07021;I3L3Q7;I3L3B0	Complement component 1 Q subcomponent-binding protein, mitochondrial	C1QBP	3	3	3	16.7	4.3217e-49	0.51241	0.80385	1.4303
Q05682-5;E9PGZ1;Q05682-4;F5H1Z9;E7EX44;Q05682-3;Q05682-6;Q05682-2;Q05682;C9J813;C9JEK3	Caldesmon	CALD1	11	9	9	21.4	2.2998e-150	0.51226	0.82271	1.5357
Q15645;Q15645-2;H0YAL2	Pachytene checkpoint protein 2 homolog	TRIP13	3	3	3	8.3	1.8456e-08	0.51183	0.65285	1.2164
P22102;B4DJ93;P22102-2;F8WD69;C9JZG2;C9JKQ7;C9JBJ1;C9JTV6	Trifunctional purine biosynthetic protein adenosine-3;Phosphoribosylamine--glycine ligase;Phosphoribosylformylglycinamidine cyclo-ligase;Phosphoribosylglycinamide formyltransferase	GART	8	15	15	18.1	1.464e-82	0.51042	0.61396	1.2303
P22061;P22061-2;J3KP72;H7BY58;B7Z972;F8WDT3;F8WAV5;F8WAX2;H7C4X2;C9J0F2	Protein-L-isoaspartate(D-aspartate) O-methyltransferase;Protein-L-isoaspartate O-methyltransferase	PCMT1	10	9	9	53.3	1.003e-205	0.50996	0.68795	1.2283
Q13464	Rho-associated protein kinase 1	ROCK1	1	3	2	2.3	1.5082e-10	0.50995	0.6043	1.3035
P26358-3;P26358;F5GX68;P26358-2;K7ENW7	DNA (cytosine-5)-methyltransferase 1;Cytosine-specific methyltransferase	DNMT1	5	5	5	3.6	2.1643e-13	0.50864	0.58351	1.188
P62993;P62993-2;J3KT38	Growth factor receptor-bound protein 2	GRB2	3	3	3	15.2	1.3897e-10	0.50835	0.73358	1.368
Q9HCE0-2;Q9HCE0;K7ENK5;K7EM87;K7EPN4	Ectopic P granules protein 5 homolog	EPG5	5	2	2	0.8	2.9246e-05	0.50835	0.58741	1.1666
P78356-2			1	2	2	5	0.0045273	0.50673	0.47717	1.0767
M0QXS5;P14866;P14866-2;M0QYT0;M0R076;M0QYL7;M0R1W6	Heterogeneous nuclear ribonucleoprotein L	HNRNPL	7	7	7	20	7.2011e-47	0.50608	0.71085	1.3659
Q9UN37;I3L4J1;O75351;Q6PIW4-2;Q6PIW4	Vacuolar protein sorting-associated protein 4A;Vacuolar protein sorting-associated protein 4B	VPS4A;VPS4B	5	3	3	8.2	1.7263e-07	0.50585	0.67797	1.4471
B8ZZG1;Q9NZW5;C9J4Q3;C9JGI8	MAGUK p55 subfamily member 6	MPP6	4	5	5	13.3	1.7496e-16	0.50539	0.54315	1.2403
Q96C19;H0Y4Y4;C9JTV4;Q8WYH2;Q9BUP0-2;Q9BUP0	EF-hand domain-containing protein D2	EFHD2	6	4	4	16.2	2.1223e-12	0.50447	0.58762	1.4667
Q96IZ0;H0YHP5;F8W1M8	PRKC apoptosis WT1 regulator protein	PAWR	3	4	4	15.9	9.695e-53	0.50239	0.65919	1.5386
Q8WXX5	DnaJ homolog subfamily C member 9	DNAJC9	1	4	4	16.9	4.0386e-74	0.50228	0.74886	1.472
Q9BXJ9;Q9BXJ9-4;Q6N069-5;Q6N069-4;Q6N069-3;Q6N069-2;Q6N069	N-alpha-acetyltransferase 15, NatA auxiliary subunit	NAA15	7	8	8	9.4	3.0825e-20	0.50135	0.62648	1.1239
P18031;B4DSN5	Tyrosine-protein phosphatase non-receptor type 1;Tyrosine-protein phosphatase non-receptor type	PTPN1	2	4	4	10.8	2.4792e-43	0.49458	0.55168	1.1881
Q09666;E9PQE3;E9PJZ0;E9PKR9;E9PJC6;E9PLK4;Q09666-2	Neuroblast differentiation-associated protein AHNAK	AHNAK	7	129	129	39	0	0.49387	0.54959	1.1035
Q9NZN4;B4DNU6	EH domain-containing protein 2	EHD2	2	4	3	6.8	8.1817e-15	0.49355	0.8828	1.5827
Q8IZP0-11;Q8IZP0-10;Q8IZP0-8;F5H1G9;Q8IZP0-7;F8WA55;Q8IZP0-2;Q8IZP0-4;Q8IZP0-3;Q8IZP0-5;Q8IZP0-6;Q8IZP0-9;F8WA56;Q8IZP0-12;Q8IZP0;A6NFN2;H0Y6B5;F8WAL6;Q9NYB9-3;E9PEZ7;Q9NYB9-2;E7EW77;E7EP65;Q9NYB9-4;Q9NYB9;J3KNB2	Abl interactor 1;Abl interactor 2	ABI1;ABI2	26	2	2	6.1	4.7864e-08	0.49285	0.70749	1.2485
P22626;P22626-2	Heterogeneous nuclear ribonucleoproteins A2/B1	HNRNPA2B1	2	6	6	23.2	1.1497e-27	0.49236	0.90971	1.6282
Q5JW30;O95793-2;O95793-3;O95793;Q5JW28	Double-stranded RNA-binding protein Staufen homolog 1	STAU1	5	3	3	8.7	3.5451e-29	0.49155	0.78036	1.4247
P30153;F5H3X9;B3KQV6;C9J9C1;E9PH38;P30154-5;P30154-4;P30154;P30154-2;E9PPI5;E9PNM7;E9PHZ6;H0YDG7;J3KR29;P30154-3	Serine/threonine-protein phosphatase 2A 65 kDa regulatory subunit A alpha isoform	PPP2R1A	15	10	10	24.6	1.0586e-79	0.49097	0.5511	1.1892
P25705;P25705-2;K7ENP3;K7EK77;K7ERX7;K7EJP1;K7EQH4;K7ENJ4;K7ESA0	ATP synthase subunit alpha, mitochondrial	ATP5A1	9	15	15	33.3	1.6059e-135	0.48948	0.51668	1.0211
Q9Y3I0;E7EQS9	tRNA-splicing ligase RtcB homolog	C22orf28	2	9	9	21	1.0908e-34	0.48871	0.56837	1.1175
P62081;B5MCP9	40S ribosomal protein S7	RPS7	2	7	7	49	9.0342e-67	0.48826	0.47717	1.0398
Q15029-2;K7EJ81;Q15029;K7EP67;K7EJ74	116 kDa U5 small nuclear ribonucleoprotein component	EFTUD2	5	10	10	12.6	2.9745e-37	0.48648	0.69769	1.7652
C9JEV6;Q9UJ70;Q9UJ70-2;H7C3G9;H0YEB7;H7C1L7;E9PPU6;H0YF44;H0YC94	N-acetyl-D-glucosamine kinase	NAGK	9	8	8	35.8	3.4222e-65	0.48639	0.5421	1.2348
Q92499	ATP-dependent RNA helicase DDX1	DDX1	1	11	11	19.9	1.5107e-128	0.48624	0.5712	1.1293
A8K8G0;P51858-2;P51858;P51858-3	Hepatoma-derived growth factor	HDGF	4	7	7	44.2	1.6773e-30	0.48605	0.73499	1.4389
Q5QPP3;Q5QPP4;Q14376;Q5QPP1;Q5QPP2;Q5QPP9	UDP-glucose 4-epimerase	GALE	6	3	3	14.1	2.0619e-13	0.48408	0.66021	1.4308
P54886-2;P54886	Delta-1-pyrroline-5-carboxylate synthase;Glutamate 5-kinase;Gamma-glutamyl phosphate reductase	ALDH18A1	2	7	7	10.2	2.4446e-60	0.48134	0.55673	1.1128
F5H5A9;Q9Y2Z0-2;Q9Y2Z0	Suppressor of G2 allele of SKP1 homolog	SUGT1	3	2	2	9.4	1.2507e-07	0.48114	0.55087	1.0804
P02751-5;F8W7G7;P02751-17;P02751-3;P02751;P02751-7;P02751-15;P02751-6;P02751-11;P02751-4;P02751-10;P02751-9;P02751-14;P02751-13;P02751-8;P02751-12;H0Y7Z1;H0Y4K8	Fibronectin;Anastellin;Ugl-Y1;Ugl-Y2;Ugl-Y3	FN1	18	20	20	13.7	1.584e-283	0.47967	0.7119	1.517
E5RJ68;O00203;F5GYB0;H0YBD0;F5GWU4;Q13367;B7ZKS0	AP-3 complex subunit beta-1	AP3B1	7	8	8	8.6	2.1166e-30	0.47862	0.4994	0.99607
Q01433-3;Q01433-5;Q01433-2;Q01433-4;H0Y360;Q01433;E9PIJ1;E9PJF6;H0YCL9;H0YF16	AMP deaminase 2	AMPD2	10	6	6	9.7	1.2199e-32	0.47802	0.6044	1.0867
Q13459-2;M0R300;Q13459;M0R0P8;M0R2J3;B2RTY4-3;H3BRD5;B2RTY4-2;B2RTY4;B2RTY4-4	Unconventional myosin-IXb;Unconventional myosin-IXa	MYO9B;MYO9A	10	2	2	0.7	0.0045288	0.47519	0.65509	1.3889
Q01813;Q01813-2;B1APP6;H0Y757;B1APP8;H0Y3Y3;Q5VSR5	6-phosphofructokinase type C	PFKP	7	11	9	15.7	1.2685e-74	0.47224	0.3858	0.86361
Q8IVF2-3;Q8IVF2;Q8IVF2-2	Protein AHNAK2	AHNAK2	3	19	19	15.9	1.0849e-103	0.47154	0.50763	1.0555
J3KR24;P41252;Q5TCC4;Q5TCC5;Q5TCD2;Q5TCD1;Q5TCC6	Isoleucine--tRNA ligase, cytoplasmic	IARS	7	20	20	18.8	2.989e-299	0.4699	0.49351	1.0697
O95372;Q5QPN5;E7EPS4;Q5QPN9;Q5QPQ1;Q5QPQ0;Q5QPQ3;Q5QPQ2	Acyl-protein thioesterase 2	LYPLA2	8	2	2	6.9	1.4339e-05	0.46564	0.85537	1.5896
P31689;B7Z5C0;P31689-2	DnaJ homolog subfamily A member 1	DNAJA1	3	4	4	11.3	3.0538e-43	0.46557	0.59225	1.2449
H3BPE1;H3BQK9;Q9UPN3-3;Q9UPN3-2;F8W8Q1;Q9UPN3-5;Q9UPN3;Q9UPN3-4;F5GZL7;H0Y390;E9PLY5;H0YD69;E9PNZ4;E9PS75;B4E2T3;H0Y4F5;H0Y314	Microtubule-actin cross-linking factor 1, isoforms 1/2/3/5	MACF1	17	13	11	2.2	3.5502e-45	0.46515	0.50251	1.006
Q13131;Q13131-2	5-AMP-activated protein kinase catalytic subunit alpha-1	PRKAA1	2	2	2	3	9.5635e-06	0.46397	0.50553	1.1122
P51570;B4E1G6;K7ERJ9;K7EII7	Galactokinase	GALK1	4	4	4	12	1.7249e-12	0.46365	0.41203	0.9605
P23919;G5E9E9;H7BZ20;H7C3A4;H7C312	Thymidylate kinase	DTYMK	5	4	4	15.1	1.2284e-09	0.46207	0.5841	1.0854
P49327;J3KTF0	Fatty acid synthase;[Acyl-carrier-protein] S-acetyltransferase;[Acyl-carrier-protein] S-malonyltransferase;3-oxoacyl-[acyl-carrier-protein] synthase;3-oxoacyl-[acyl-carrier-protein] reductase;3-hydroxypalmitoyl-[acyl-carrier-protein] dehydratase;Enoyl-[acyl-carrier-protein] reductase;Oleoyl-[acyl-carrier-protein] hydrolase	FASN	2	65	65	33.5	0	0.45751	0.5343	1.1453
P42224;P42224-2;J3KPM9;E7EPD2;D2KFR9;E7ENM1;H7BZB5;E9PH66	Signal transducer and activator of transcription 1-alpha/beta	STAT1	8	13	13	22.4	4.7477e-78	0.45485	0.52211	1.1033
F5GYN4;Q96FW1;F5GYJ8;J3KR44;F5H6Q1;F5H3F0;Q96FW1-2	Ubiquitin thioesterase OTUB1	OTUB1	7	4	4	17.4	1.1422e-61	0.45463	0.52447	1.2094
O15067;F5GWT9;J3KT98;J3QSG0;J3QSH6;H0YGH1	Phosphoribosylformylglycinamidine synthase	PFAS	6	4	4	4.4	1.0921e-41	0.45462	0.55903	1.2051
Q15393;Q15393-2;Q15393-3;H3BMB0;J3QRB2;J3QL37;I3L4G7	Splicing factor 3B subunit 3	SF3B3	7	12	12	11.8	2.6087e-135	0.45364	0.65298	1.3919
F5H7E2;P42285;H0YAC4	Superkiller viralicidic activity 2-like 2	SKIV2L2	3	6	6	7.2	1.3719e-20	0.45209	0.73652	1.6449
P53396-2;P53396;B4E3P0;K7ESG8	ATP-citrate synthase	ACLY	4	18	18	21.5	3.2185e-229	0.45026	0.58757	1.321
Q9C0C2;Q9C0C2-2;E9PKE7;E9PKK0	182 kDa tankyrase-1-binding protein	TNKS1BP1	4	11	11	10.5	6.8846e-37	0.44982	0.55248	1.2135
Q93008-1;Q93008;O00507;O00507-2;E9PFG1	Probable ubiquitin carboxyl-terminal hydrolase FAF-X;Probable ubiquitin carboxyl-terminal hydrolase FAF-Y	USP9X;USP9Y	5	12	12	5.2	1.1346e-32	0.44742	0.47277	1.1467
Q9NR12;Q9NR12-3;D6RF83;Q9NR12-5;H7BYK4;Q9NR12-6;Q9NR12-4;D6RH06;Q9NR12-2;D6RAN1	PDZ and LIM domain protein 7	PDLIM7	10	4	4	9.6	2.1689e-13	0.44731	0.69807	1.4383
P61106	Ras-related protein Rab-14	RAB14	1	8	8	51.2	4.3331e-111	0.44651	0.70983	1.6309
P53004;C9J1E1	Biliverdin reductase A	BLVRA	2	3	3	12.8	6.7692e-15	0.44504	0.52673	1.289
Q15366-6;Q15366-3;Q15366;Q15366-2;B4DLC0;H3BRU6;G3V0E8;F8VZX2;B4DXP5;Q15366-4;Q15366-5;F8W0G4;F8VXH9;F8W1G6;J3QT27;P57721-2;P57721-3;P57721-5;E9PFP8;P57721-4;P57721;H3BSS4;F8VTZ0;F8VRH0;H3BSP4;C9K0A2;F8WC71;C9IZV9;C9J7A9;C9JSA6;C9J5V4;H3BND9;C9JTY5;C9JZY3;C9J0A4;P57723-2;P57723	Poly(rC)-binding protein 2	PCBP2	37	9	6	32.1	1.3287e-91	0.44448	0.50365	1.2811
P21912	Succinate dehydrogenase [ubiquinone] iron-sulfur subunit, mitochondrial	SDHB	1	4	4	16.1	5.4559e-25	0.44431	0.72479	1.1478
Q92734-2;Q92734;C9JTY3;C9JUE0;C9JJP5	Protein TFG	TFG	5	2	2	6.8	3.3805e-06	0.44382	0.56371	1.2032
Q8WX93-3;Q8WX93;Q8WX93-8;Q8WX93-5;Q8WX93-4;Q8WX93-2;Q8WX93-9;Q8WX93-7;H0YA05;D6R9F5;F8WA26;D6RBB1;F8WC13;H0Y952;Q8WX93-6	Palladin	PALLD	15	17	17	23.6	2.4255e-102	0.44279	0.57607	1.1841
P35221;P35221-2;F8W845;G3XAM7;P35221-3;E5RFM3;E5RJL0;E5RIE0;E5RHV7;H0YBB8;E5RGY7;E5RGY6;E5RG03;E5RIB1;A6NKP0;P26232-4;P26232-6;P26232-3;Q9UI47;P26232-2;P26232-5;P26232	Catenin alpha-1	CTNNA1	22	5	5	7.8	2.4998e-52	0.4417	0.46066	1.1409
J3KNL6;O15027-2;O15027-4;O15027-3;O15027;O15027-5;Q8N9G1	Protein transport protein Sec16A	SEC16A	7	7	7	4.5	1.5622e-25	0.4414	0.47094	1.0125
P07858;R4GMQ5;E9PS78;E9PR54;E9PJ67;E9PCB3;E9PKQ7;E9PNL5;E9PHZ5;E9PLY3;E9PSG5;E9PQM1	Cathepsin B;Cathepsin B light chain;Cathepsin B heavy chain	CTSB	12	3	3	12.7	7.0775e-18	0.43819	0.59163	1.2677
P63261;I3L3I0;I3L1U9;I3L4N8;K7EM38;I3L3R2;J3KT65	Actin, cytoplasmic 2;Actin, cytoplasmic 2, N-terminally processed	ACTG1	7	23	1	64.5	0	0.43677	0.43545	0.99908
P11177-2;P11177;P11177-3;F8WF02;C9J634	Pyruvate dehydrogenase E1 component subunit beta, mitochondrial	PDHB	5	6	6	17.3	7.7691e-30	0.43637	0.62981	1.3052
C9JZ20;E7ESE2;E9PCW0;C9JW96;P35232;B4DY47;D6RBK0	Prohibitin	PHB	7	3	3	16.4	2.5724e-08	0.43617	0.6302	1.3217
K7ENL3;P40763-2;P40763;G8JLH9	Signal transducer and activator of transcription 3	STAT3	4	4	4	9.1	1.4299e-106	0.43594	0.47487	1.2274
Q8N556;Q8N556-2	Actin filament-associated protein 1	AFAP1	2	2	2	3.4	5.9911e-17	0.43173	0.53029	1.2553
O15357;O15357-2;F5GY16;H0YFZ4	Phosphatidylinositol 3,4,5-trisphosphate 5-phosphatase 2	INPPL1	4	6	6	6.4	3.1848e-23	0.42884	0.51402	1.2834
E7EVA0;P27816;P27816-6;P27816-2;B9ZVR1;P27816-5;P27816-4;E9PGM5;H7C4C5;B5MEG9;B4DSQ1;H0Y2V1;F8W9U4;H7C456;P27816-7	Microtubule-associated protein;Microtubule-associated protein 4	MAP4	15	21	21	12.7	1.9477e-147	0.42807	0.55868	1.2585
Q07065	Cytoskeleton-associated protein 4	CKAP4	1	15	15	29.9	9.0659e-182	0.42568	0.44992	1.0429
P54709;C9JA36;B7Z1N7;H7C4L9;H7C547;F8WBY4;C9JXZ1	Sodium/potassium-transporting ATPase subunit beta-3	ATP1B3	7	3	3	12.9	1.5624e-07	0.42521	0.5671	1.3745
P61289;P61289-2;B3KQ25;K7ESG5;K7ENH2;K7EMD0;K7EPX6;K7EKR3;B7Z8D3	Proteasome activator complex subunit 3	PSME3	9	5	5	26.4	2.0652e-48	0.42512	0.57572	1.3779
F6SKP1;F5GY20;Q14956-2;Q14956	Transmembrane glycoprotein NMB	GPNMB	4	2	2	5.9	5.2664e-53	0.42351	0.55826	1.2578
P48444;B0YIW6;P48444-2;E9PK34	Coatomer subunit delta	ARCN1	4	7	7	11.7	2.2602e-39	0.42252	0.45185	0.9539
P46821;D6RA32;D6RA40;D6RCL2;D6RGJ3	Microtubule-associated protein 1B;MAP1B heavy chain;MAP1 light chain LC1	MAP1B	5	25	24	16.4	0	0.42084	0.5521	1.3398
P61978-3;P61978;P61978-2;Q5T6W5;Q5T6W2;Q5T6W1;S4R359;S4R457	Heterogeneous nuclear ribonucleoprotein K	HNRNPK	8	11	11	32.7	3.4305e-166	0.42018	0.60657	1.4526
Q53GQ0;Q96EA9;E9PI21	Estradiol 17-beta-dehydrogenase 12	HSD17B12	3	2	2	8	1.373e-23	0.41887	0.46212	1.0984
P12814-2;P12814;P12814-3;P12814-4;H9KV75;G3V2W4;G3V2N5;H0YJW3;H7C5W8;H0YJ11;G3V5M4;G3V2X9;G3V2E8;P35609;B2RCS5;Q08043;G3V380	Alpha-actinin-1	ACTN1	17	21	17	33	0	0.41853	0.40028	0.83359
P35579;P35579-2;Q5BKV1;B1AH99;E7ERA5;REV__S4R3H4;REV__E7EQT4;REV__Q9UKV3-5;REV__Q9UKV3;P12883;P13535;Q9UKX3;Q9Y623;P13533;P12882;P11055;Q9UKX2;A7E2Y1	Myosin-9	MYH9	18	98	82	49	0	0.41807	0.72539	1.7337
P49419-2;P49419;F8VS02;P49419-4;H0YHM6;P49419-3;F8VVF2	Alpha-aminoadipic semialdehyde dehydrogenase	ALDH7A1	7	7	7	17.8	3.5304e-23	0.41428	0.48107	1.0651
B4DUS9;O95861;O95861-2;F8VZG4;F8W1J0;B4DPS5;A6NF51;F8VRY7;F8VVW8	3(2),5-bisphosphate nucleotidase 1	BPNT1	9	3	3	15.8	6.6814e-12	0.41401	0.76829	1.5132
Q86V48-2;Q86V48-3;Q86V48	Leucine zipper protein 1	LUZP1	3	2	2	2.7	4.2631e-06	0.41341	0.33355	0.80679
Q15149-4;Q15149-7;Q15149-8;Q15149-9;Q15149-5;Q15149-6;Q15149-3;Q15149-2;Q15149;E9PMV1;E9PKG0;H0YDN1;E9PQ28;E9PIA2;E9PPU0;P58107	Plectin	PLEC	16	106	105	27.2	0	0.41339	0.30336	0.72855
B5MD38;B4E2W0;P55084;C9JEY0;C9JE81;C9K0M0;F5GZQ3	Trifunctional enzyme subunit beta, mitochondrial;3-ketoacyl-CoA thiolase	HADHB	7	4	4	14.8	3.315e-15	0.41228	0.68703	1.5526
P36551;H0YA22;D6RER6	Coproporphyrinogen-III oxidase, mitochondrial	CPOX	3	5	5	13	4.6195e-24	0.41137	0.4148	1.0825
P21266	Glutathione S-transferase Mu 3	GSTM3	1	4	3	22.7	1.8412e-16	0.40845	0.47006	1.2641
Q9UBQ7;U3KQ56	Glyoxylate reductase/hydroxypyruvate reductase	GRHPR	2	2	2	12.5	2.4126e-31	0.40809	0.43004	0.92684
Q9Y613;B4DVN5	FH1/FH2 domain-containing protein 1	FHOD1	2	2	2	1.9	2.1608e-08	0.40705	0.45102	1.0607
O14936-3;O14936-4;O14936-6;F8W998;O14936-2;H9KV37;O14936;Q5JS79;Q5JS72;O14936-5;Q5JS74	Peripheral plasma membrane protein CASK	CASK	11	3	3	3.8	2.8683e-08	0.40703	0.64282	1.5423
F5H2T0;O95163	Elongator complex protein 1	IKBKAP	2	6	6	7	1.1784e-16	0.40548	0.70921	1.5215
Q99733;F5HFY4;E9PNW0;E9PJJ2;E9PS34;E9PNJ7;C9J6D1;E9PKI2;E9PP22;A8MXH2;E9PKT8;C9JZI7;C9J1B1;H0YCI4	Nucleosome assembly protein 1-like 4	NAP1L4;NAP1L4b	14	4	3	16	6.2036e-58	0.40497	0.58442	1.6753
F8VPD4;P27708;H7C2E4;H7C3Z5;H7BZB3;P31327-2;P31327;P31327-3	CAD protein;Glutamine-dependent carbamoyl-phosphate synthase;Aspartate carbamoyltransferase;Dihydroorotase	CAD	8	27	27	16.5	3.0156e-220	0.40221	0.46962	1.1457
E7EQI7;Q12768	WASH complex subunit strumpellin	KIAA0196	2	2	2	2.5	8.908e-16	0.39971	0.56364	1.4385
D6RAA6;P57088;H0Y8N0	Transmembrane protein 33	TMEM33	3	3	3	13.1	3.8676e-09	0.39939	0.50912	1.327
Q92900-2;Q92900	Regulator of nonsense transcripts 1	UPF1	2	9	9	10.3	1.3074e-34	0.39779	0.50975	1.3583
P33176;E9PET8;J3KNA1;Q12840;O60282-2;C9JWB9	Kinesin-1 heavy chain	KIF5B	6	17	14	21	6.9109e-165	0.39721	0.42606	1.2003
O75643;O75643-2;C9JAQ9;B4E0P5	U5 small nuclear ribonucleoprotein 200 kDa helicase	SNRNP200	4	22	22	11.4	1.9777e-74	0.39696	0.60953	1.4782
H0YLC7;P16930;Q53XA7	Fumarylacetoacetase	FAH;DKFZp686F13224	3	2	2	14.3	1.6906e-14	0.39482	0.47199	1.3369
Q9UQ35;I3L1I8;Q9UQ35-3;I3L182;I3L4D8;Q9UQ35-2	Serine/arginine repetitive matrix protein 2	SRRM2	6	6	6	3.1	5.0682e-30	0.39463	0.56065	1.3558
Q00610-2;Q00610;J3KS13;P53675-2;P53675;J3KR87;K7EJJ5;J3KSQ2;J3QL20;J3KRF5;F5H5N6	Clathrin heavy chain 1	CLTC	11	40	40	29.2	0	0.39169	0.60965	1.5587
O15294-3;O15294;O15294-4;O15294-2;C9JZL3;H7C2T7	UDP-N-acetylglucosamine--peptide N-acetylglucosaminyltransferase 110 kDa subunit	OGT	6	8	8	9.7	4.0397e-23	0.39132	0.442	1.0943
Q13885;Q9BVA1;F5H0I4;Q5SQY0;I3L2F9;A6NNZ2;A6NKZ8;Q9H4B7;CON__ENSEMBL:ENSBTAP00000025008;M0R1I1;K7ES63	Tubulin beta-2A chain;Tubulin beta-2B chain	TUBB2A;TUBB2B	11	23	3	56.4	0	0.38937	0.55275	1.2347
Q8N3C0;Q8N3C0-4;J3KNJ4;Q8N3C0-3;E5RFZ0	Activating signal cointegrator 1 complex subunit 3	ASCC3	5	5	5	2.5	1.0154e-15	0.38827	0.5037	1.06
P06753-5;P06753-2;Q5VU59;Q5HYB6;P06753-4;P06753-3;Q5VU58;Q5VU61;J3KN67;D6R904;P06753;Q5VU63;D6RFM2;H0YL80;K7EP68;A6NL28-2;A6NL28	Tropomyosin alpha-3 chain	TPM3;DKFZp686J1372	17	18	13	49.2	7.1372e-228	0.38723	0.55605	1.3701
Q14247-3;Q14247;Q14247-2;H7C314;B4E358;E9PKG3;E9PP90;H0YEV2;H0YCD9	Src substrate cortactin	CTTN	9	7	7	17.5	2.8513e-69	0.38722	0.46588	1.1395
P09543-2;P09543;B4DFN6;K7ERC4	2,3-cyclic-nucleotide 3-phosphodiesterase	CNP	4	6	6	14.5	1.3885e-30	0.38284	0.51568	1.2968
P61160;F5H6T1;P61160-2	Actin-related protein 2	ACTR2	3	7	7	22.3	2.6481e-70	0.38164	0.40557	0.99852
Q14204;H0YJ21	Cytoplasmic dynein 1 heavy chain 1	DYNC1H1	2	69	69	18.5	0	0.38055	0.425	1.1014
F5H698;B4DER1;Q9P2J5;B4DJ10	Leucine--tRNA ligase, cytoplasmic	LARS	4	11	11	10.4	4.1908e-53	0.37597	0.45792	1.1292
Q02952-3;Q02952-2;Q02952	A-kinase anchor protein 12	AKAP12	3	6	6	6.3	3.8391e-63	0.37476	0.58831	1.735
K7EIG1;O75153;I3L2B0;I3L318;I3L0P4	Protein KIAA0664	KIAA0664	5	5	5	3.9	6.4408e-16	0.37325	0.52095	1.0317
Q99714;Q99714-2;Q5H928	3-hydroxyacyl-CoA dehydrogenase type-2	HSD17B10	3	4	4	24.1	3.2909e-84	0.36801	0.46687	1.211
E9PKG1;Q99873-3;Q99873-2;Q99873-4;Q99873;H7C2I1;E9PQ98;E9PIX6;E9PNR9;H0YDE4	Protein arginine N-methyltransferase 1	PRMT1	10	5	5	21.2	1.7993e-34	0.36356	0.52313	1.3076
A5YKK6;A5YKK6-2;A5YKK6-3;A5YKK6-4;B5MDN3;H3BMZ2;H3BR89;H3BMH0;H3BNB1	CCR4-NOT transcription complex subunit 1	CNOT1	9	15	15	6.9	2.056e-51	0.36211	0.41616	1.0626
Q92598-2;Q92598-3;Q92598;B4DYH1;B4DY72;R4GN69	Heat shock protein 105 kDa	HSPH1	6	14	13	22.7	7.4061e-103	0.36171	0.5415	1.4441
Q5H909;Q9UNF1-2;H7BXW3;Q9UNF1;Q5H907;G5E999;B1AKF1;G5E9N2;Q12816-2;Q9Y5V3;Q9Y5V3-2;F5GY27;B1AKE9;Q12816	Melanoma-associated antigen D2	MAGED2	14	5	5	10.7	3.2792e-16	0.36118	0.50714	1.4373
Q9HB71;Q9HB71-3;B2ZWH1;Q9HB71-2	Calcyclin-binding protein	CACYBP	4	7	7	36	2.3233e-152	0.36027	0.47752	1.3212
P18084	Integrin beta-5	ITGB5	1	2	2	2.8	1.0806e-06	0.35976	0.63074	1.5794
B4DT77;P20073-2;P20073	Annexin;Annexin A7	ANXA7	3	6	6	20.2	2.0383e-81	0.35563	0.29325	0.92877
P23246-2;P23246;H0Y9K7	Splicing factor, proline- and glutamine-rich	SFPQ	3	5	5	10.9	6.6005e-45	0.35552	0.35076	1.0442
Q99615-2;Q99615;K7EPP7;K7ESP1;K7EIH8	DnaJ homolog subfamily C member 7	DNAJC7	5	2	2	5.3	1.1163e-06	0.35444	0.39892	1.1949
A2T926;P42167-2;G5E972;P42167;P42166;H0YJH7	Lamina-associated polypeptide 2, isoforms beta/gamma;Thymopoietin;Thymopentin;Lamina-associated polypeptide 2, isoform alpha;Thymopoietin;Thymopentin	TMPO	6	3	3	16.5	3.81e-11	0.35414	0.38943	1.0042
P21333-2;P21333;Q5HY54;E9PHF0;F8WE98;H0Y5C6;H0Y5F3;H7C2E7	Filamin-A	FLNA	8	93	86	50.4	0	0.3538	0.45674	1.2903
H0YI98;F8VW18;F8W1I6;F5H223;Q13561;Q13561-3;Q13561-2;F5H2S7	Dynactin subunit 2	DCTN2	8	2	2	10.4	1.4292e-30	0.35363	0.4116	0.84186
Q9HB90;Q9NQL2;Q9NQL2-2	Ras-related GTP-binding protein C;Ras-related GTP-binding protein D	RRAGC;RRAGD	3	3	3	6.5	2.7691e-07	0.35339	0.55387	1.3885
P30837	Aldehyde dehydrogenase X, mitochondrial	ALDH1B1	1	3	3	6.6	9.8557e-11	0.35006	0.32325	1.1393
E9PLK3;P55786;B7Z463;E5RJ24;E7EWZ2;A6NEC2;F5GZY4;H0YAQ6;H0YDG0;E9PP11;A6NEC2-2;H0YCQ5;E9PJY4;E9PPD4;A6NEC2-3	Puromycin-sensitive aminopeptidase	NPEPPS	15	12	12	15.5	6.961e-121	0.34894	0.31797	0.90651
B4E0V0;B4E152;B4E1D7;Q9NVS9;J3QQV6	Pyridoxine-5-phosphate oxidase	PNPO	5	2	2	10.2	1.1695e-05	0.34621	0.28967	0.78048
Q01082;Q01082-3;Q01082-2;F8W6C1	Spectrin beta chain, non-erythrocytic 1	SPTBN1	4	36	35	20.1	0	0.34434	0.34722	1.1008
Q9UHD8-3;Q9UHD8-7;Q9UHD8-2;Q9UHD8-5;Q9UHD8;K7EK18;K7EL40;Q9UHD8-4;Q9UHD8-9;Q9UHD8-8;K7ER52;K7EIE4;K7EQD7;K7ERG1;K7EIR4;K7EKN4;K7EN52;K7ENQ5;K7EJ51;K7EJZ2;K7ELJ9;K7ER14	Septin-9	2014-09-09	22	4	4	10.4	2.0678e-14	0.34397	0.39934	1.2712
D6R9P3;D6RD18;Q99729-3;D6RBZ0;Q99729-2;Q99729-4;Q99729	Heterogeneous nuclear ribonucleoprotein A/B	HNRNPAB	7	4	4	11.4	2.2263e-16	0.33893	0.65537	2.3572
Q99439-2;B4DDF4;Q99439;B4DUT8;K7ES69;H3BVI6;H3BQH0;U3KPS3	Calponin-2	CNN2	8	7	6	43.3	8.1279e-81	0.33888	0.50998	1.5392
F5H3I4;B4DXP9;R4GMT0;P61163	Alpha-centractin	ACTR1A	4	4	3	20.9	7.178e-46	0.33871	0.5413	1.5072
Q13813-3;Q13813;Q13813-2;A6NG51	Spectrin alpha chain, non-erythrocytic 1	SPTAN1	4	35	35	18	5.4264e-291	0.33116	0.38814	1.1895
Q9NPQ8-2;Q9NPQ8-4;Q9NPQ8;Q9NPQ8-3;H0YE35;E9PSI0;Q9NVN3-4;Q9NVN3-3;Q9NVN3;Q9NVN3-1;B7WPL0	Synembryn-A;Synembryn-B	RIC8A;RIC8B	11	2	2	4.2	6.3325e-12	0.33062	0.39008	1.2853
P14868;Q68CR9;H7BZ35;C9J7S3;C9JLC1;C9JQM9;H7C278	Aspartate--tRNA ligase, cytoplasmic	DARS;DKFZp781B11202	7	13	13	30.7	3.7196e-99	0.33027	0.36218	0.95543
P04843;B7Z4L4;F8WF32	Dolichyl-diphosphooligosaccharide--protein glycosyltransferase subunit 1	RPN1	3	10	10	19.9	1.9849e-64	0.32905	0.41673	1.298
Q9BVG4;A6NDF3	UPF0368 protein Cxorf26	CXorf26	2	3	3	17.6	1.4014e-20	0.32636	0.5685	1.5688
E9PH29;P30048	Thioredoxin-dependent peroxide reductase, mitochondrial	PRDX3	2	4	4	18.9	1.5764e-49	0.3263	0.27145	0.80181
P06493;E5RIU6;P06493-2;K7ELV5;Q00526;G3V317;K7EJ83;H0YAZ9;Q00534;E7EUK8;Q96Q40-2;Q96Q40-4;Q96Q40-3;O94921-3;Q96Q40-5;Q96Q40;O94921-2;O94921;Q07002;Q07002-2;Q07002-3;J3QSD7;Q9NYV4-3;Q14004-2;Q9NYV4-2;Q9NYV4;Q14004	Cyclin-dependent kinase 1	CDK1	27	7	5	26.3	1.189e-26	0.32473	0.44841	1.5128
Q9Y266	Nuclear migration protein nudC	NUDC	1	6	6	26	4.4502e-30	0.31535	0.38475	1.2663
P08107;P08107-2;E7EP94	Heat shock 70 kDa protein 1A/1B	HSPA1A	3	15	8	23.9	1.9838e-137	0.31456	0.37357	1.1678
Q15181;Q5SQT6	Inorganic pyrophosphatase	PPA1	2	6	6	23.9	6.3667e-145	0.31411	0.33872	1.2993
P54687-4;P54687;P54687-5;F5H2F2;P54687-2;P54687-3	Branched-chain-amino-acid aminotransferase, cytosolic	BCAT1	6	3	3	9.9	4.8228e-27	0.31331	0.45458	1.3678
P41091;Q2VIR3-2;F8W810;Q2VIR3;H7BZU1	Eukaryotic translation initiation factor 2 subunit 3;Putative eukaryotic translation initiation factor 2 subunit 3-like protein	EIF2S3;EIF2S3L	5	5	5	17.4	2.4623e-38	0.31082	0.19441	0.63791
P36957;B7Z5W8;Q86SW4;H0YJF9;G3V5M3;G3V3F0	Dihydrolipoyllysine-residue succinyltransferase component of 2-oxoglutarate dehydrogenase complex, mitochondrial	DLST	6	6	6	16.6	4.1071e-39	0.30838	0.44394	1.4459
B5MCE7;B5MCH7;E7ETZ4;Q9Y6E2;Q75MG1	Basic leucine zipper and W2 domain-containing protein 2	BZW2	5	3	2	10.2	2.4505e-07	0.30304	0.46539	1.553
P47755;C9JUG7;B4DG50;F8W9N7;F8WED3	F-actin-capping protein subunit alpha-2	CAPZA2	5	10	9	50.7	4.5732e-153	0.30224	0.29886	1.0178
O95248;G5E933;O95248-4;H0YD05;Q86WG5	Myotubularin-related protein 5;Myotubularin-related protein 13	SBF1;SBF2	5	2	2	1.2	6.5328e-13	0.30131	0.49938	1.5834
P11047	Laminin subunit gamma-1	LAMC1	1	9	9	7.7	3.2438e-46	0.30059	0.43899	1.4374
P52907	F-actin-capping protein subunit alpha-1	CAPZA1	1	9	8	48.3	5.5615e-171	0.29995	0.31823	0.94994
P04844-2;P04844;Q5JYR4;Q5JYR7	Dolichyl-diphosphooligosaccharide--protein glycosyltransferase subunit 2	RPN2	4	5	5	14.1	1.7933e-66	0.29951	0.3719	1.3674
D6RGI3;Q9NVA2;D6RER5;Q9NVA2-2;Q14141-3;D6RDU5;Q14141-2;Q14141-4;B1AMS2;Q14141;F5H1J5;H0Y9G8;D6RDP1;C9JV02;D6R9Y6;H0Y961;Q92599-3;B4E049;Q92599-2;A6NMH6;A6NFQ9;F6W7K9;F8W8I8;Q92599	Septin-11;Septin-6	SEPT11;SEPT6	24	4	4	10.1	8.2593e-16	0.29749	0.32076	1.1269
P26373;J3QSB4;P26373-2;H3BTH3	60S ribosomal protein L13	RPL13	4	6	6	29.4	3.9006e-29	0.29715	0.37355	1.1857
Q96P70	Importin-9	IPO9	1	6	6	7.5	1.6882e-46	0.29472	0.26137	0.89368
F8VWC5;G3V203;H0YHA7;Q07020;J3QQ67;F8VYV2;F8VUA6	60S ribosomal protein L18	RPL18	7	4	4	23.9	3.0864e-62	0.29463	0.37471	1.2622
Q14203-3;Q14203-4;E7EX90;Q14203-6;Q14203;Q14203-5;Q14203-2;Q6AWB1;E7EWF7;C9J1B7;C9JZA4;C9JTE5;C9JJN7;C9JJD0;C9JKG6;E9PCY0	Dynactin subunit 1	DCTN1;DKFZp686E0752	16	7	7	7.4	6.8669e-43	0.28942	0.34324	1.2137
P07339;H7C469;C9JH19;F8WD96;H7C1V0;F8W787	Cathepsin D;Cathepsin D light chain;Cathepsin D heavy chain	CTSD	6	15	15	42.2	3.3493e-167	0.28912	0.32142	1.1836
Q6NZI2;Q6NZI2-2;Q6NZI2-3	Polymerase I and transcript release factor	PTRF	3	12	12	32.6	3.1213e-257	0.28357	0.46371	1.6672
Q92974-3;Q92974-2;Q92974;Q5VY93	Rho guanine nucleotide exchange factor 2	ARHGEF2	4	3	3	3.1	1.8545e-13	0.28029	0.34538	1.1647
P60891;P21108;P11908;P11908-2;A6NMS2;B1ALA7;H7C540;D3YTJ7;B1ALA9;B4DNL6	Ribose-phosphate pyrophosphokinase 1;Ribose-phosphate pyrophosphokinase 3;Ribose-phosphate pyrophosphokinase 2;Ribose-phosphate pyrophosphokinase	PRPS1;PRPS1L1;PRPS2	10	2	2	7.5	2.2662e-08	0.28017	0.44429	1.581
P11021	78 kDa glucose-regulated protein	HSPA5	1	31	30	48.9	0	0.28001	0.34749	1.2012
Q16831;Q86Y75;F8WD51;C9J486;C9JIP2;B4DND0;C9K0J2	Uridine phosphorylase 1	UPP1	7	5	5	15.8	8.5024e-14	0.27974	0.40358	1.4151
F5H780;E9PMY9;E9PIR7;B2R5P6;Q16881-5;E2QRB9;Q16881-2;B7Z2S5;Q16881-4;E9PNQ6;E7ESI6;Q16881-3;E7EW10;Q16881-6;B7Z904;Q16881;E9PRI8;E9PKD3	Thioredoxin reductase 1, cytoplasmic	TXNRD1	18	3	3	7.8	3.1287e-11	0.27958	0.30308	1.1421
P11413;P11413-3;P11413-2;E7EUI8;E7EM57;E9PD92	Glucose-6-phosphate 1-dehydrogenase	G6PD	6	18	18	37.9	7.7232e-120	0.27937	0.31048	1.1194
B1AK87;P47756-2;B1AK88;P47756;F6USW4;B1AK85;F6Q0E3	F-actin-capping protein subunit beta	CAPZB	7	13	13	40.8	6.5028e-70	0.27928	0.3067	1.0961
P51610-2;P51610;P51610-4;A6NEM2;P51610-3;H7C1C4	Host cell factor 1;HCF N-terminal chain 1;HCF N-terminal chain 2;HCF N-terminal chain 3;HCF N-terminal chain 4;HCF N-terminal chain 5;HCF N-terminal chain 6;HCF C-terminal chain 1;HCF C-terminal chain 2;HCF C-terminal chain 3;HCF C-terminal chain 4;HCF C-terminal chain 5;HCF C-terminal chain 6	HCFC1	6	6	6	3.9	7.8869e-31	0.27566	0.4371	1.5715
P07384;E9PL37;E9PIA9;E9PLX0;E9PJJ3;E9PLC9;E9PMC6;E9PJA6;E9PSA6;E9PQB3;E9PRM1	Calpain-1 catalytic subunit	CAPN1	11	9	9	10.9	2.6352e-26	0.27216	0.29812	0.98211
C9JRH2;C9JMJ4;C9J3R0;C9JQZ4;C9JW69;P18754;P18754-2	Regulator of chromosome condensation	RCC1	7	3	3	18.3	9.2353e-24	0.2703	0.43671	1.3285
P39656;E7EWT1;U3KQ84	Dolichyl-diphosphooligosaccharide--protein glycosyltransferase 48 kDa subunit	DDOST	3	7	7	16.4	1.9835e-23	0.26926	0.33826	1.1075
P26641;B4DTG2	Elongation factor 1-gamma	EEF1G	2	11	11	23.8	1.33e-72	0.25946	0.3091	1.2606
P63104;E7EX29;E7ESK7;B0AZS6;E5RGE1;E5RIR4;E9PD24;E7EVZ2;P63104-2;B7Z2E6;H0YB80	14-3-3 protein zeta/delta	YWHAZ	11	9	6	37.1	6.8212e-124	0.2578	0.33464	1.3984
H7C3T4;Q13162;A6NJJ0	Peroxiredoxin-4	PRDX4	3	5	3	28.6	4.4905e-37	0.25718	0.36533	1.4056
O43795-2;E9PDF6;O43795;E7EPB4;H7C2Y7	Unconventional myosin-Ib	MYO1B	5	4	4	3.9	9.4732e-17	0.25369	0.19383	0.83895
O00148;Q13838;Q13838-2;F8VQ10;Q5STU3;B4DP52;H0Y400;F6WLT2;O00148-2;F6S4E6;F6UN21;F6TRA5;K7EQN7;B1Q2N1;K7EN69;F6QYI9;K7EPJ3;F6R6M7;B4DIJ6;F6UJC5;K7ENP6;F6QWI5;K7EL56;K7EIL8;F6U6E2;F6S2B7;F6SXL5;E7EMX2;H0YCC6;K7EN25	ATP-dependent RNA helicase DDX39A;Spliceosome RNA helicase DDX39B	DDX39A;DDX39B;BAT1	30	7	7	14.5	5.3388e-34	0.25362	0.4985	1.804
P49756;P49756-2;P49756-3;H0YE46;E9PQU5	RNA-binding protein 25	RBM25	5	4	4	5.3	1.3104e-10	0.2517	0.27666	1.1049
Q96HE7;G3V2H0;G3V3E6;G3V503;G3V5B3;Q5TAE8;Q86YB8	ERO1-like protein alpha	ERO1L	7	8	8	23.3	2.3865e-38	0.25	0.37269	1.4211
Q15404-2;Q15404	Ras suppressor protein 1	RSU1	2	3	3	14.7	3.7461e-08	0.2451	0.39945	1.5333
P23526;P23526-2	Adenosylhomocysteinase	AHCY	2	9	9	24.1	2.7906e-97	0.23914	0.25887	1.1479
O60664-4;O60664-3;O60664;K7EL96;K7ERZ3;K7ER39;O60664-2	Perilipin-3	PLIN3	7	7	7	25.8	1.038e-115	0.23488	0.19476	0.95817
P06576;F8VPV9;H0YH81;F8W079;F8W0P7;F8VQY0;H0YI37	ATP synthase subunit beta, mitochondrial;ATP synthase subunit beta	ATP5B	7	14	14	39.3	2.4015e-229	0.23055	0.31242	1.2663
H0Y4R1;P12268;E7ETK5	Inosine-5-monophosphate dehydrogenase 2	IMPDH2	3	9	9	20.6	8.4707e-174	0.23041	0.39734	1.3636
Q9UBS4;H7C2Y5	DnaJ homolog subfamily B member 11	DNAJB11	2	5	5	16.8	1.8765e-29	0.22909	0.32078	1.4316
C9JD32;B9ZVP7;J3KT29;P62829	60S ribosomal protein L23	RPL23	4	2	2	25.3	9.5587e-06	0.22047	0.19696	0.97452
B4DYD8;E7ENZ3;B7ZAR1;E9PCA1;P48643	T-complex protein 1 subunit epsilon	CCT5	5	13	13	31	2.8572e-108	0.2202	0.24725	1.1684
P31350;P31350-2;C9JXC1;Q7LG56-3	Ribonucleoside-diphosphate reductase subunit M2	RRM2	4	8	6	27.5	8.8e-63	0.21772	0.32579	1.597
Q00341;Q00341-2;H0Y394;H7C0A4;C9J5E5;C9JIZ1;C9JZI8;C9JT62;C9JHS7;C9JK79;C9JHZ8;C9JES8;H7BZC3;H7C2D1;C9JMQ6;C9JQ82;C9JBS3;C9JEJ8;C9JKQ5;C9JHN6;C9JHS9;C9J739	Vigilin	HDLBP	22	15	15	17.5	6.6421e-83	0.21397	0.30556	1.3106
P51148;P51148-2;K7ERI8;K7ERQ8;F8VVK3;K7ENY4;F8VWU4;F8VVZ0;F8VUA5;P61020-2;P61020;F8WCY6;F8WD79;F8VPW9;F8VSF8;F8VWZ7	Ras-related protein Rab-5C	RAB5C	16	5	3	31.5	2.0526e-48	0.21356	0.26572	1.137
O95347-2;O95347;Q5T821	Structural maintenance of chromosomes protein 2	SMC2	3	12	12	13.3	1.3634e-33	0.21166	0.32163	1.2835
Q99832;Q99832-3;F5GZK5;Q99832-4;B7Z1C9;Q99832-2;F8WAM2;F8WBP8	T-complex protein 1 subunit eta	CCT7	8	17	17	39.6	8.2017e-148	0.20979	0.25667	1.2083
P62277;J3KMX5;E9PS50	40S ribosomal protein S13	RPS13	3	5	5	27.8	4.337e-25	0.20977	0.25266	1.1857
P49368-2;P49368;B4DUR8;E9PRC8;Q5SZX6;E9PQ35;E9PM09;Q5SZX9;Q5SZW8	T-complex protein 1 subunit gamma	CCT3	9	18	18	41.4	1.2096e-91	0.2097	0.2597	1.2869
P30041	Peroxiredoxin-6	PRDX6	1	13	13	61.2	8.8021e-166	0.20849	0.23372	1.0995
P15924;P15924-2	Desmoplakin	DSP	2	64	64	26	0	0.20752	0.39123	1.8793
J3KNT0;Q16658;C9JPH9;C9JFC0;H7BYX5	Fascin	FSCN1	5	8	8	20.8	7.5894e-110	0.20706	0.26005	1.2531
F8VZJ2;H0YHX9;Q13765;Q13765-2;E9PAV3;F8W0W4;F8W1N5;F8VNW4;F8VZ58;Q9BZK3	Nascent polypeptide-associated complex subunit alpha	NACA	10	5	5	51.5	2.3718e-197	0.20462	0.37742	1.5488
B5MCX3;Q15019;Q15019-2;C9J2Q4;H7C310;C9IY94;C9IZU3;C9JQJ4;C9J938;C9JB25;H7C2Y0;B5MD47;C9JZI2	Septin-2	2014-09-02	13	6	6	24.6	1.2474e-35	0.20306	0.29747	1.6226
Q5JR04;Q9HCE1;Q9HCE1-2	Putative helicase MOV-10	MOV10	3	9	9	11.4	1.5073e-25	0.20233	0.34154	1.8245
B7Z9L0;P50991;P50991-2;B7Z2F4	T-complex protein 1 subunit delta	CCT4	4	12	12	32.7	3.8698e-181	0.20104	0.20555	1.1894
Q92616	Translational activator GCN1	GCN1L1	1	37	37	17.5	2.4258e-194	0.19791	0.2425	1.1075
D6RF44;H0YA96;D6RAF8;H0Y8G5;Q14103-4;B4DTC3;Q14103-3;Q14103-2;Q14103;D6RBQ9;D6RD83;F5H6R6	Heterogeneous nuclear ribonucleoprotein D0	HNRNPD	12	6	5	44.6	9.4618e-28	0.19327	0.45146	2.5673
P17987;E7EQR6;E7ERF2;F5H282;F5GZ03;F5GYL4;F5GZI8;F5H136;F5H7Y1;F5H676	T-complex protein 1 subunit alpha	TCP1	10	13	13	26.4	1.1423e-77	0.19032	0.21807	1.0914
P13489;E9PMJ3;E9PLZ3;E9PIM9;E9PMA9;E9PMN0;E9PIK5;H0YCR7	Ribonuclease inhibitor	RNH1	8	3	3	8.9	4.6796e-38	0.18996	0.15901	0.96859
E9PK01;P29692;P29692-2;E9PRY8;E9PMW7;E9PPR1;E9PL12;E9PQ49;E9PI39;P29692-3;E9PIZ1;H0YCK7;P29692-4;E9PN91;E9PL71;E9PQZ1;E9PK72;E9PK06;E9PKK3;E9PQC9;H0YE58;H0YE72;E9PNW6;E9PJD0	Elongation factor 1-delta	EEF1D	24	9	9	39.8	4.423e-125	0.18872	0.22387	1.259
F5GWF6;P78371;F8VQ14;P78371-2	T-complex protein 1 subunit beta	CCT2	4	13	13	35.5	5.7469e-303	0.18863	0.1891	1.1189
Q86VP6;Q86VP6-2;Q86VP6-3;H0YH27;F5H6I6;F8WBB8;O75155-2;O75155	Cullin-associated NEDD8-dissociated protein 1	CAND1	8	12	12	13.5	2.5052e-99	0.18648	0.23038	1.1024
O75369-2;O75369-9;O75369;O75369-6;O75369-3;O75369-8;E7EN95;O75369-7;O75369-5;O75369-4;H7C5L4;Q8WXT3	Filamin-B	FLNB	12	58	51	29.8	0	0.18605	0.19589	1.095
Q8NBS9-2;Q86UY0;Q8NBS9	Thioredoxin domain-containing protein 5	TXNDC5	3	6	6	18.5	1.0977e-42	0.17757	0.22984	1.211
Q8N163-2;Q8N163;H0YC69;E5RFJ3;H0YC58;G3V119;H0YB24;E5RGU7;E5RHJ4	DBIRD complex subunit KIAA1967	KIAA1967	9	9	9	13.9	8.0658e-35	0.17168	0.24295	1.6346
P40227;P40227-2;B4DPJ8;Q92526;Q92526-2;Q92526-3;J3KRI6	T-complex protein 1 subunit zeta	CCT6A	7	11	11	24.3	8.2575e-128	0.16612	0.22912	1.1272
P12270;Q5SWX9	Nucleoprotein TPR	TPR	2	16	16	9.3	1.2709e-89	0.16104	0.15928	1.154
Q9BTW9;J3KR97;Q9BTW9-4;Q9BTW9-5;C9J1U4;I3L4D2;I3L1S3;I3L3H4;I3L131;Q9BTW9-3;I3L143;I3L0V3;I3L163;I3L500;I3L439;I3L120	Tubulin-specific chaperone D	TBCD	16	6	6	6.3	5.5474e-37	0.16085	0.20265	1.2445
P29279;P29279-2	Connective tissue growth factor	CTGF	2	2	2	6.3	5.0341e-07	0.16055	0.39335	2.6306
P50990;B4DEM7;B4DQH4;H7C4C8;H7C2U0	T-complex protein 1 subunit theta	CCT8	5	15	15	32.3	6.7718e-93	0.15884	0.19462	1.2306
A8MUB1;P68366;C9JDS9;C9JEV8;C9JQ00;C9JJQ8;C9JDL2	Tubulin alpha-4A chain	TUBA4A	7	20	2	55	0	0.15679	0.18922	1.2931
O95373;E9PLJ0	Importin-7	IPO7	2	11	11	12.6	2.1051e-76	0.15676	0.16868	1.1593
C9JXB8;C9JNW5;P83731	60S ribosomal protein L24	RPL24	3	3	3	24.8	5.654e-18	0.15635	0.18051	1.357
Q9BSJ8;Q9BSJ8-2;F8VZB1	Extended synaptotagmin-1	ESYT1	3	10	10	13.2	1.3264e-69	0.15415	0.17311	1.1845
P60866;P60866-2;E5RIP1;E5RJX2;G3XAN0	40S ribosomal protein S20	RPS20	5	2	2	19.3	8.1039e-12	0.15381	0.12747	0.91122
P10809;E7ESH4;E7EXB4;B7Z712;C9JL25;C9JL19;C9JCQ4;C9J0S9	60 kDa heat shock protein, mitochondrial	HSPD1	8	23	23	45	0	0.15193	0.20976	1.3987
Q14315-2;Q14315	Filamin-C	FLNC	2	71	62	36.3	0	0.15061	0.17885	1.1548
P26640;B4DZ61;A2ABF4;H0Y426	Valine--tRNA ligase	VARS	4	18	18	19.5	3.4854e-142	0.14988	0.17024	1.0713
P53621;P53621-2	Coatomer subunit alpha;Xenin;Proxenin	COPA	2	17	17	15.4	8.0915e-72	0.1498	0.19475	1.392
Q14008-2;Q14008;Q14008-3;H0YDX5;E9PQH5	Cytoskeleton-associated protein 5	CKAP5	5	15	15	9.2	1.7958e-54	0.14603	0.18607	1.4268
P62258;P62258-2;K7EM20;B4DJF2;I3L3T1;I3L0W5;K7EIT4;F8WEB6;A2IDB1;A2IDB2	14-3-3 protein epsilon	YWHAE	10	9	6	35.3	1.3018e-47	0.14161	0.20038	1.3597
P26038;E9PQ82;E9PNV3;P35241-3;E9PNP4	Moesin	MSN	5	17	10	30.3	5.3938e-144	0.13953	0.18904	1.3805
H0Y3Y4;H0YFF6;Q16181-2;E7ES33;E7EPK1;Q16181;F5GZE5;G3V1Q4;Q6ZU15	Septin-7	2014-09-07	9	4	4	14.2	3.3474e-31	0.12587	0.15603	1.3401
Q15691	Microtubule-associated protein RP/EB family member 1	MAPRE1	1	6	6	32.8	3.1495e-69	0.1149	0.14114	1.3849
P60842;J3KT12;P60842-2;J3KTB5;J3QS69;J3KSZ0;J3QR64;J3QL43;E7EQG2;Q14240;Q14240-2;J3KTN0;J3QLN6;J3KS25;J3QKZ9;Q9NZE6;J3KSN7;J3KT04;J3KS93;E7EMV8;B4E102;J3QL52;J3QQP0;E9PBH4;F8WE11;I3L3H2	Eukaryotic initiation factor 4A-I	EIF4A1	26	15	14	43.8	3.0667e-122	0.11435	0.13653	1.1853
P22314;Q5JRR6;Q5JRR9;Q5JRS0;Q5JRS1;Q5JRS3;Q5JRS2	Ubiquitin-like modifier-activating enzyme 1	UBA1	7	21	21	27.2	0	0.10316	0.12309	1.3055
Q04637-5;E7EX73;Q04637-4;E9PGM1;Q04637-3;E7EUU4;Q04637;Q04637-8;Q04637-9;Q04637-6;Q04637-7;C9JF13;C9J6B6;C9K073;C9J2Z7;H7C044;H7C0V6;F5H8J4;F5H564;Q504Z1;O43432;O43432-3;F8WCF2;C9JHW9	Eukaryotic translation initiation factor 4 gamma 1	EIF4G1	24	18	18	15.7	3.9451e-154	0.097746	0.098251	1.13
B7Z254;Q15084;F8WA83;B5MCQ5;Q15084-2	Protein disulfide-isomerase A6	PDIA6	5	8	8	21.1	1.4947e-76	0.096919	0.11094	1.2478
O14980;C9JKM9;C9J673;C9IZS4;C9JQ02;C9JV99;H7BZC5;F8WF71;C9JF49;C9IYM2	Exportin-1	XPO1	10	18	18	19.9	4.8915e-134	0.095004	0.13448	1.459
P62249;M0R3H0;M0R210;M0R1M5;Q6IPX4;M0QX76	40S ribosomal protein S16	RPS16	6	5	5	38.4	1.0206e-26	0.09481	0.078193	0.87684
P42704;B8ZZ38;C9JCA9	Leucine-rich PPR motif-containing protein, mitochondrial	LRPPRC	3	23	23	20.7	2.4057e-221	0.086819	0.07618	1.0662
P08238;Q58FF7;Q5T9W8;Q58FF6;Q58FG1	Heat shock protein HSP 90-beta	HSP90AB1	5	35	22	49.3	0	0.075351	0.11789	1.5986
P37802	Transgelin-2	TAGLN2	1	9	9	44.7	1.5631e-83	0.071986	0.093387	1.2976
P23528;G3V1A4;E9PP50;E9PK25;E9PLJ3;E9PS23;E9PQB7;Q9Y281-3;Q9Y281	Cofilin-1	CFL1	9	7	7	54.2	1.2623e-207	0.067197	0.086132	1.278
Q9Y490;Q5TCU6;Q9Y4G6;H0YMT1	Talin-1	TLN1	4	42	42	25	0	0.066486	0.092257	1.3617
P30050;P30050-2	60S ribosomal protein L12	RPL12	2	5	5	43	2.0585e-58	0.060183	0.10724	1.4804
P14618;P14618-3;P14618-2;H3BTN5;H3BQ34;Q504U3;H3BUW1;H3BTJ2;H3BT25;H3BU13;H3BN34;H3BQZ3;P30613-2;P30613	Pyruvate kinase isozymes M1/M2;Pyruvate kinase	PKM	14	35	35	69.1	0	0.047556	0.064118	1.3218
P04406;P04406-2;E7EUT5;O14556	Glyceraldehyde-3-phosphate dehydrogenase	GAPDH	4	20	20	62.4	0	0.040807	0.057812	1.5471
P14625;F8W026;H0YIV0;Q58FF3	Endoplasmin	HSP90B1	4	20	18	26.7	2.4169e-216	0.033279	0.06972	2.3046
