# Supplementary material for: Neddylation Promotes Ubiquitylation and Release of Ku from DNA-Damage Sites
Source: Cell Rep. 2015 Apr 23;11(5):704–14. doi: 10.1016/j.celrep.2015.03.058 (PMC4431666; doi:10.1016/j.celrep.2015.03.058)
Supplement: Table S2. Ku Ubiquitylation Sites Identified by LC-MS/MS [file mmc3.xlsx]

## Sheet: Ku ubiquitylation sites
Table S2: Ubiquitylated peptides identified by SILAC LC-MS/MS
				Ubiquitylation sites on Ku70/80 induced upon DNA damage
Label	Cell line	Treatment
Light (L)	RPE-GFP-KU70	Untr		Ubiquitylation sites on Ku70/80 not induced upon DNA damage
Medium (M)	RPE-GFP-KU70	Phleomycin
Heavy (H)	RPE-GFP-Ku70	MLN + Phleomycin		Black line - DNA damage induction of ubiquitylation with ratio M/L > 2
*Ku70 = XRCC6; Ku80 = XRCC5
Proteins	Positions within proteins	Protein	Protein names	Gene names	Localization prob	PEP	Score	Delta score	Sequence window	Modified sequence	GlyGly (K) Probabilities	Position in peptide	Charge	m/z	Mass error [ppm]	Ratio M/L	Ratio H/L	Ratio H/M
P13010	195	P13010	X-ray repair cross-complementing protein 5	XRCC5	0.999818	0.0436309	55.297	53.215	DGPFRLGGHGPSFPLKGITEQQKEGLEIVKM	_LGGHGPSFPLK(gl)GITEQQK_	LGGHGPSFPLK(1)GITEQQK	11	4	502.771	0.61387	47.424	0.81669	0.024412
P13010	265	P13010	X-ray repair cross-complementing protein 5	XRCC5	1	0.0126349	122.7	102.49	RLTIGSNLSIRIAAYKSILQERVKKTWTVVD	_IAAYK(gl)SILQER_	IAAYK(1)SILQER	5	3	469.265	1.9258	29.4	0.55405	0.021961
P13010	481	P13010	X-ray repair cross-complementing protein 5	XRCC5	1	0.0168693	75.968	68.65	KDEKTDTLEDLFPTTKIPNPRFQRLFQCLLH	_TDTLEDLFPTTK(gl)IPNPR_	TDTLEDLFPTTK(1)IPNPR	12	3	691.36	3.169	11.552	0.41462	0.03589
J3QS39;J3QTR3;F5H6Q2;P62987;F5GYU3;F5H2Z3;F5H265;B4DV12;F5H388;P62979;F5H747;F5GXK7;J3QKN0;P0CG47;Q96C32;F5H041;P0CG48;M0R1V7;F5GZ39;J3QLP7;J3QRK5;J3QSA3	11	J3QS39	Ubiquitin	UBC;UBA52;UBC;UBC;UBC;UBB;UBC;RPS27A;UBC;UBC;UBB;UBC;UBC;UBC;UBC	1	7.64638e-41	202.95	192.4	_____MQIFVKTLTGKTITLEVEPSDTIENV	_TLTGK(gl)TITLEVEPSDTIENVK_	TLTGK(1)TITLEVEPSDTIENVK	5	3	801.427	0.71339	11.455	0.8406	0.06351
J3QS39;J3QTR3;F5H6Q2;P62987;F5GYU3;F5H2Z3;F5H265;B4DV12;F5H388;P62979;F5H747;F5GXK7;J3QKN0;P0CG47;Q96C32;F5H041;P0CG48;M0R1M6;M0R2S1	63	J3QS39	Ubiquitin	UBC;UBA52;UBC;UBC;UBC;UBB;UBC;RPS27A;UBC;UBC;UBB;UBC;UBC;UBC	1	7.07013e-09	107.98	101.67	KQLEDGRTLSDYNIQKESTLHLVLRLRGGMQ	_TLSDYNIQK(gl)ESTLHLVLR_	TLSDYNIQK(1)ESTLHLVLR	9	4	561.805	0.5269	9.7723	2.7926	0.33052
P12956;B1AHC9	114	P12956	X-ray repair cross-complementing protein 6	XRCC6;XRCC6	1	5.19766e-10	134.91	124.91	FKNIYVLQELDNPGAKRILELDQFKGQQGQK	_NIYVLQELDNPGAK(gl)R_	NIYVLQELDNPGAK(1)R	14	2	922.487	3.5192	4.2502	0.54042	0.13341
J3QS39;J3QTR3;F5H6Q2;P62987;F5GYU3;F5H2Z3;F5H265;B4DV12;F5H388;P62979;F5H747;F5GXK7;J3QKN0;P0CG47;Q96C32;F5H041;P0CG48;M0R1V7;F5GZ39;M0R1M6;M0R2S1;J3QLP7;J3QRK5	48	J3QS39	Ubiquitin	UBC;UBA52;UBC;UBC;UBC;UBB;UBC;RPS27A;UBC;UBC;UBB;UBC;UBC;UBC;UBC	1	1.31526e-05	154.28	134.07	KEGIPPDQQRLIFAGKQLEDGRTLSDYNIQK	_LIFAGK(gl)QLEDGR_	LIFAGK(1)QLEDGR	6	2	730.896	0.02239	3.5485	0.58397	0.098347
A8MVZ6;Q96G01-4;Q96G01-3;Q96G01	340;340;340;340	A8MVZ6	Protein bicaudal D homolog 1	BICD1;BICD1	1	0.0293593	53.751	2.8009	EIQKLKQQLMQVEREKAILLANLQESQTQLE	_QQLM(ox)QVEREK(gl)_	QQLMQVEREK(1)	10	2	709.856	-1.4398	1.8074	0.10412	0.057608
C9JYY8;Q9NZI5-2;Q9NZI5;J3KPZ1	34;391;580;580	C9JYY8	Grainyhead-like protein 1 homolog	GRHL1;GRHL1	0.999984	0.0115452	47.991	3.5655	DVPHDKIGKIFKKCKKGILVNMDDNIVKHYS	_K(gl)GILVNMDDNIVK_	K(1)GILVNMDDNIVK	1	2	786.924	3.8714	1.3159	0.89006	0.69303
E9PBL0;Q9UII4	433;795	E9PBL0	E3 ISG15--protein ligase HERC5	HERC5;HERC5	0.999999	0.00384275	60.157	11.589	NCNVANLPFPLALFKKLLDQMPSLEDLKELS	_K(gl)LLDQM(ox)PSLEDLK_	K(1)LLDQMPSLEDLK	1	2	830.435	3.7802	1.2384	0.89988	0.75655
O60264	794	O60264	SWI/SNF-related matrix-associated actin-dependent regulator of chromatin subfamily A member 5	SMARCA5	1	0.00189579	62.466	16.114	PRLFELLEKEILFYRKTIGYKVPRNPELPNA	_EILFYRK(gl)TIGYK(gl)_	EILFYRK(1)TIGYK(1)	7	2	879.981	-2.8037	1.1978	0.8526	0.75783
O60264	799	O60264	SWI/SNF-related matrix-associated actin-dependent regulator of chromatin subfamily A member 5	SMARCA5	1	0.00189579	62.466	16.114	LLEKEILFYRKTIGYKVPRNPELPNAAQAQK	_EILFYRK(gl)TIGYK(gl)_	EILFYRK(1)TIGYK(1)	12	2	879.981	-2.8037	1.1978	0.8526	0.75783
P13010	543	P13010	X-ray repair cross-complementing protein 5	XRCC5	0.5	0.00271992	72.2	67.684	IPLSKIKTLFPLIEAKKKDQVTAQEIFQDNH	_TLFPLIEAK(gl)K_	TLFPLIEAK(0.5)K(0.5)	9	2	637.379	4.0602	1.0127	0.60998	0.65547
Q14244-5;Q14244-3;Q14244-2;Q14244-6;Q14244-4;Q14244;Q14244-7	149;201;258;280;280;295;317	Q14244-5	Ensconsin	MAP7	0.5	0.0598301	44.543	12.868	EGSSRRRIIHGTASYKKERERENVLFLTSGT	_IIHGTASYK(gl)KER_	IIHGTASYK(0.5)K(0.5)ER	9	3	506.279	-0.18143	0.96269	0.52262	0.56117
Q14244-5;Q14244-3;Q14244-2;Q14244-6;Q14244-4;Q14244;Q14244-7	150;202;259;281;281;296;318	Q14244-5	Ensconsin	MAP7	0.5	0.0598301	44.543	12.868	GSSRRRIIHGTASYKKERERENVLFLTSGTR	_IIHGTASYK(gl)KER_	IIHGTASYK(0.5)K(0.5)ER	10	3	506.279	-0.18143	0.96269	0.52262	0.56117
P13569-2;E7EPB6;P13569	545;576;606	P13569-2	Cystic fibrosis transmembrane conductance regulator	CFTR;CFTR	1	0.00457002	54.343	44.806	VCKLMANKTRILVTSKMEHLKKADKILILHE	_TRILVTSK(gl)MEHLK(gl)_	TRILVTSK(1)MEHLK(1)	8	3	595.333	-1.885	0.96013	0.83191	0.93394
P13569-2;E7EPB6;P13569	550;581;611	P13569-2	Cystic fibrosis transmembrane conductance regulator	CFTR;CFTR	1	0.00457002	54.343	44.806	ANKTRILVTSKMEHLKKADKILILHEGSSYF	_TRILVTSK(gl)MEHLK(gl)_	TRILVTSK(1)MEHLK(1)	13	3	595.333	-1.885	0.96013	0.83191	0.93394
O15078-2;O15078;J3KNF5	203;1143;1145	O15078-2	Centrosomal protein of 290 kDa	CEP290	1	5.59324e-08	166.14	91.18	KAVSDADRQRILELEKNEMELKVEVSKLREI	_ILELEK(gl)NEMELK_	ILELEK(1)NEMELK	6	2	801.924	4.0885	0.95188	0.87594	0.87648
C9JW43;Q01118	757;757	C9JW43	Sodium channel protein type 7 subunit alpha	SCN7A;SCN7A	0.999989	0.0212717	49.715	15.328	NNEAKNLQLAVARIKKGINYVLLKILCKTQN	_K(gl)GINYVLLK_	K(1)GINYVLLK	1	2	581.353	4.4671	0.87591	0.84512	0.97675
P13010	544	P13010	X-ray repair cross-complementing protein 5	XRCC5	0.585098	3.99231e-12	94.384	88.57	PLSKIKTLFPLIEAKKKDQVTAQEIFQDNHE	_TLFPLIEAKK(gl)_	TLFPLIEAK(0.415)K(0.585)	10	3	425.255	1.0017	0.69787	0.60922	0.94339
O14686;O14686-3	4880;4883	O14686	Histone-lysine N-methyltransferase MLL2	MLL2	1	7.34468e-07	157.78	108.8	PGYTLKSQLDILSLLKQESPAPEPPTQHSYT	_SQLDILSLLK(gl)_	SQLDILSLLK(1)	10	2	622.366	-0.18931	0.68957	0.84157	1.2951
P13010	545	P13010	X-ray repair cross-complementing protein 5	XRCC5	0.5	3.99231e-12	94.384	88.57	LSKIKTLFPLIEAKKKDQVTAQEIFQDNHED	_K(gl)KDQVTAQEIFQDNHEDGPTAK_	K(0.5)K(0.5)DQVTAQEIFQDNHEDGPTAK	2	4	654.069	0.086842	0.68336	0.56264	0.94339
P13010	439	P13010	X-ray repair cross-complementing protein 5	XRCC5	1	0.0192576	63.673	48.044	LPFMEDLRQYMFSSLKNSKKYAPTEAQLNAV	_QYM(ox)FSSLK(gl)_	QYMFSSLK(1)	8	2	567.268	0.46663	0.56901	0.53605	0.95648
Q58FG0	266	Q58FG0	Putative heat shock protein HSP 90-alpha A5	HSP90AA5P	0.99945	0.0380115	54.157	15.366	TKFENLCKIMKDMLEKKVKKVVVSNCMEDPQ	_IM(ox)KDMLEK(gl)_	IMK(0.001)DMLEK(0.999)	8	2	569.286	-3.1222	0.54043	0.097417	0.18026
Q7Z333-3;Q7Z333;Q7Z333-4	1415;1415;1415	Q7Z333-3	Probable helicase senataxin	SETX	0.992045	0.0352563	45.614	22.788	GGTEVLANSNRKQLIKCMPSEPETIKAKHGS	_QLIK(gl)CM(ox)PSEPETIKAK(gl)_	QLIK(0.992)CMPSEPETIK(0.391)AK(0.617)	4	3	706.362	-1.9055	0.44552	0.48504	1.0887
Q7Z333-3;Q7Z333;Q7Z333-4	1427;1427;1427	Q7Z333-3	Probable helicase senataxin	SETX	0.617383	0.0352563	45.614	22.788	QLIKCMPSEPETIKAKHGSPATDDACPLNQC	_QLIK(gl)CM(ox)PSEPETIKAK(gl)_	QLIK(0.992)CMPSEPETIK(0.391)AK(0.617)	16	3	706.362	-1.9055	0.44552	0.48504	1.0887
K7EQR8;Q96P16	11;11	K7EQR8	Regulation of nuclear pre-mRNA domain-containing protein 1A	RPRD1A	1	0.0250169	45.939	25.328	_____MSAFSEAALEKKLSELSNSQQSVQTL	_(ac)SAFSEAALEK(gl)K(gl)_	SAFSEAALEK(1)K(1)	10	2	725.862	2.2157	0.37944
K7EQR8;Q96P16	12;12	K7EQR8	Regulation of nuclear pre-mRNA domain-containing protein 1A	RPRD1A	1	0.0250169	45.939	25.328	____MSAFSEAALEKKLSELSNSQQSVQTLS	_(ac)SAFSEAALEK(gl)K(gl)_	SAFSEAALEK(1)K(1)	11	2	725.862	2.2157	0.37944
H3BSU8;H3BMS3;B2RTY4-3;H3BRD5;B2RTY4-2;B2RTY4;B2RTY4-4	59;59;59;59;59;59;59	H3BSU8	Unconventional myosin-IXa	MYO9A;MYO9A;MYO9A;MYO9A	1	0.0429624	79.659	14.839	EVIESLINKLHLDKTKCYVLAEVKEFGGEE_	_TK(gl)CYVLAEVK_	TK(1)CYVLAEVK	2	2	662.85	0.55035	0.24426	0.0066167	0.027089
H0Y9T3;Q8WV44-4;Q8WV44-2;Q8WV44	271;290;290;290	H0Y9T3	E3 ubiquitin-protein ligase TRIM41	TRIM41;TRIM41	1	0.0295279	50.04	6.7325	QGHVEPLRKHLEAVQKMKAKEERRVTELKSQ	_HLEAVQK(gl)M(ox)K(gl)_	HLEAVQK(1)MK(1)	7	2	664.343	0.86865	0.19181	0.17036	0.88817
H0Y9T3;Q8WV44-4;Q8WV44-2;Q8WV44	273;292;292;292	H0Y9T3	E3 ubiquitin-protein ligase TRIM41	TRIM41;TRIM41	1	0.0295279	50.04	6.7325	HVEPLRKHLEAVQKMKAKEERRVTELKSQMK	_HLEAVQK(gl)M(ox)K(gl)_	HLEAVQK(1)MK(1)	9	2	664.343	0.86865	0.19181	0.17036	0.88817
O75884-2;O75884	33;33	O75884-2	Putative hydrolase RBBP9	RBBP9	1	0.0353476	46.378	23.84	VTTHGWYGWVKKELEKIPGFQCLAKNMPDPI	_ELEK(gl)IPGFQC(ne)LAK(gl)_	ELEK(1)IPGFQCLAK(1)	4	3	610.314	-1.8483	0.093283	0.043833	0.46989
O75884-2;O75884	42;42	O75884-2	Putative hydrolase RBBP9	RBBP9	1	0.0353476	46.378	23.84	VKKELEKIPGFQCLAKNMPDPITARESIWLP	_ELEK(gl)IPGFQC(ne)LAK(gl)_	ELEK(1)IPGFQCLAK(1)	13	3	610.314	-1.8483	0.093283	0.043833	0.46989
C9JFL6;K7ER33;C9J0Y1;K7EIW5;C9JBM0;C9J1A8;Q16236-3;Q16236-2;Q16236	36;36;36;51;36;36;36;36;52	C9JFL6	Nuclear factor erythroid 2-related factor 2	NFE2L2;NFE2L2;NFE2L2;NFE2L2;NFE2L2	0.639046	0.0271394	95.909	61.217	FDFSQRRKEYELEKQKKLEKERQEQLQKEQE	_EYELEKQK(gl)_	EYELEK(0.361)QK(0.639)	8	2	590.796	2.0726	0.030634	0.28187	9.201
F5H508;F8W9S8;Q8NA19	370;557;566	F5H508	Lethal(3)malignant brain tumor-like protein 4	L3MBTL4;L3MBTL4;L3MBTL4	0.5	0.040528	85.533	33.143	FVQSLLGCEEHAKCFKKEQIDGKAFLLLTQT	_CFK(gl)KEQIDGK(gl)_	CFK(0.5)K(0.5)EQIDGK(1)	3	2	740.864	2.8295	0.010139	0.017873	1.7627
F5H508;F8W9S8;Q8NA19	371;558;567	F5H508	Lethal(3)malignant brain tumor-like protein 4	L3MBTL4;L3MBTL4;L3MBTL4	0.5	0.040528	85.533	33.143	VQSLLGCEEHAKCFKKEQIDGKAFLLLTQTD	_CFK(gl)KEQIDGK(gl)_	CFK(0.5)K(0.5)EQIDGK(1)	4	2	740.864	2.8295	0.010139	0.017873	1.7627
F5H508;F8W9S8;Q8NA19	377;564;573	F5H508	Lethal(3)malignant brain tumor-like protein 4	L3MBTL4;L3MBTL4;L3MBTL4	1	0.040528	85.533	33.143	CEEHAKCFKKEQIDGKAFLLLTQTDIVKVMK	_CFK(gl)KEQIDGK(gl)_	CFK(0.5)K(0.5)EQIDGK(1)	10	2	740.864	2.8295	0.010139	0.017873	1.7627
P13010	660	P13010	X-ray repair cross-complementing protein 5	XRCC5	0.999792	0.00129702	80.245	67.237	EAIKFSEEQRFNNFLKALQEKVEIKQLNHFW	_FNNFLK(gl)ALQEK_	FNNFLK(1)ALQEK	6	3	489.265	0.5018
P13010	465	P13010	X-ray repair cross-complementing protein 5	XRCC5	0.333333	3.06657e-06	64.589	59.005	QLNAVDALIDSMSLAKKDEKTDTLEDLFPTT	_YAPTEAQLNAVDALIDSM(ox)SLAK(gl)KDEK_	YAPTEAQLNAVDALIDSMSLAK(0.333)K(0.333)DEK(0.333)	22	3	984.494	-3.7948
P13010	466	P13010	X-ray repair cross-complementing protein 5	XRCC5	0.333333	3.06657e-06	64.589	59.005	LNAVDALIDSMSLAKKDEKTDTLEDLFPTTK	_YAPTEAQLNAVDALIDSM(ox)SLAK(gl)KDEK_	YAPTEAQLNAVDALIDSMSLAK(0.333)K(0.333)DEK(0.333)	23	3	984.494	-3.7948
P13010	469	P13010	X-ray repair cross-complementing protein 5	XRCC5	0.333333	3.06657e-06	64.589	59.005	VDALIDSMSLAKKDEKTDTLEDLFPTTKIPN	_YAPTEAQLNAVDALIDSM(ox)SLAK(gl)KDEK_	YAPTEAQLNAVDALIDSMSLAK(0.333)K(0.333)DEK(0.333)	26	3	984.494	-3.7948
Q5W5X9-2;Q5W5X9-3;Q5W5X9	200;200;200	Q5W5X9-2	Tetratricopeptide repeat protein 23	TTC23	1	0.0360855	57.532	2.2175	EARIRLSFAQVYQGQKKSKEALSHYQAALEY	_LSFAQVYQGQK(gl)_	LSFAQVYQGQK(1)	11	2	691.857	3.6857
O43815-2;O43815	402;451	O43815-2	Striatin	STRN	1	0.0314591	44.318	10.053	DSLTYDIANNKDALRKTWNPKFTLRSHFDGI	_DALRK(gl)TWNPK(gl)_	DALRK(1)TWNPK(1)	5	3	486.26	-0.061529
O43815-2;O43815	407;456	O43815-2	Striatin	STRN	1	0.0314591	44.318	10.053	DIANNKDALRKTWNPKFTLRSHFDGIRALAF	_DALRK(gl)TWNPK(gl)_	DALRK(1)TWNPK(1)	10	3	486.26	-0.061529
H0YCM0;E9PM17;B3KNX7;Q13153;Q13153-2	138;149;247;247;247	H0YCM0	Serine/threonine-protein kinase PAK 1	PAK1;PAK1;PAK1;PAK1	0.999981	0.0428763	47.302	14.973	PDALTRNTEKQKKKPKMSDEEILEKLLTSWE	_PK(gl)M(ox)SDEEILEK_	PK(1)MSDEEILEK	2	4	362.929	0.073414
Q5SY76;Q5SY74;Q96IY1-2;H7BY54;Q96IY1	36;139;139;139;139	Q5SY76	Kinetochore-associated protein NSL1 homolog	NSL1;NSL1;NSL1;NSL1	1	0.0322933	46.462	18.781	TKRKQYPRKILECVIKTIKAKQEILKQYHPV	_ILEC(ne)VIK(gl)TIK(gl)_	ILECVIK(1)TIK(1)	7	2	756.926	-1.7152
Q5SY76;Q5SY74;Q96IY1-2;H7BY54;Q96IY1	39;142;142;142;142	Q5SY76	Kinetochore-associated protein NSL1 homolog	NSL1;NSL1;NSL1;NSL1	1	0.0322933	46.462	18.781	KQYPRKILECVIKTIKAKQEILKQYHPVVHP	_ILEC(ne)VIK(gl)TIK(gl)_	ILECVIK(1)TIK(1)	10	2	756.926	-1.7152
A7E2Y1	970	A7E2Y1	Myosin-7B	MYH7B	1	0.0529643	49.715	5.9452	TELKKDIDDLKLTLAKAEKEKQATENKVKNL	_LTLAK(gl)AEK(gl)_	LTLAK(1)AEK(1)	5	2	551.317	-0.061285
A7E2Y1	973	A7E2Y1	Myosin-7B	MYH7B	1	0.0529643	49.715	5.9452	KKDIDDLKLTLAKAEKEKQATENKVKNLTEE	_LTLAK(gl)AEK(gl)_	LTLAK(1)AEK(1)	8	2	551.317	-0.061285
Q8TDB4	82	Q8TDB4	Protein MGARP	MGARP	1	0.00946443	83.206	11.755	VTSDQAKHTEHKTNLKEKTKAEIHPFQGEKE	_TNLK(gl)EK(gl)TK(gl)_	TNLK(1)EK(1)TK(1)	4	2	652.352	-0.53406
Q8TDB4	84	Q8TDB4	Protein MGARP	MGARP	1	0.00946443	83.206	11.755	SDQAKHTEHKTNLKEKTKAEIHPFQGEKENV	_TNLK(gl)EK(gl)TK(gl)_	TNLK(1)EK(1)TK(1)	6	2	652.352	-0.53406
Q8TDB4	86	Q8TDB4	Protein MGARP	MGARP	1	0.00946443	83.206	11.755	QAKHTEHKTNLKEKTKAEIHPFQGEKENVAE	_TNLK(gl)EK(gl)TK(gl)_	TNLK(1)EK(1)TK(1)	8	2	652.352	-0.53406
C9JQ07	17	C9JQ07		HFM1	0.636767	0.0284899	51.436	12.653	IACFLWKICFLKNQMKLKSQEKRPKMLTSNL	_NQM(ox)K(gl)LKSQEK(gl)_	NQMK(0.637)LK(0.363)SQEK(1)	4	2	739.375	2.106
C9JQ07	23	C9JQ07		HFM1	0.999993	0.0284899	51.436	12.653	KICFLKNQMKLKSQEKRPKMLTSNLKITNED	_NQM(ox)K(gl)LKSQEK(gl)_	NQMK(0.637)LK(0.363)SQEK(1)	10	2	739.375	2.106
O60447;F5H4R0	5;5	O60447	Ecotropic viral integration site 5 protein homolog	EVI5;EVI5	1	0.0236399	43.635	8.9397	___________MVTNKMTAAFRNPSGKQVAT	_(ac)VTNK(gl)MTAAFR_	VTNK(1)MTAAFR	4	2	647.832	2.8665
